# Supplementary material for: Colletotrichum fructicola co-opts cytotoxic ribonucleases that antagonize host competitive microorganisms to promote infection
Source: mBio. 2024 Jul 2;15(8):e01053-24. doi: 10.1128/mbio.01053-24 (PMC11323725; doi:10.1128/mbio.01053-24)
Supplement: Table S1 — Proteins identified in C. fructicola secretome. [file mbio.01053-24-s0002.xlsx]

## Sheet: Sheet1
Table S1. Proteins identified in C. fructicola secretome.
No.	Protein	Protein Name	Gene Name	Function	ProteinGroup	FastaHeaders	Proteins	Peptides	RazorUniquePeptides	UniquePeptides	Coverage	MolWeight	iBAQ CF	Identified or Quantified	Category
1	A0A7J6ID06	Glucan 1,3-beta-glucosidase	EXG1-1		tr|A0A7J6ID06|A0A7J6ID06_COLFN;tr|A0A8S9C8T6|A0A8S9C8T6_9PEZI;tr|L2FPN8|L2FPN8_COLFN	tr|A0A7J6ID06|A0A7J6ID06_COLFN Glucan 1,3-beta-glucosidase OS=Colletotrichum fructicola (strain Nara gc5) OX=1213859 GN=EXG1-1 PE=4 SV=1;tr|A0A8S9C8T6|A0A8S9C8T6_9PEZI Glucan 1,3-beta-glucosidase OS=Colletotrichum fructicola OX=690256 GN=CGMCC3_g16637 PE=4	3	2	2	2	1.8	153.98	327.73	Quantified	Hydrolase
2	L2FPG3	Beta-1,3-endoglucanase	CGGC5_11582		tr|L2FPG3|L2FPG3_COLFN;tr|A0A8S9CRP6|A0A8S9CRP6_9PEZI;tr|A0A7J6IGG7|A0A7J6IGG7_COLFN	tr|L2FPG3|L2FPG3_COLFN Beta-1,3-endoglucanase OS=Colletotrichum fructicola (strain Nara gc5) OX=1213859 GN=CGGC5_11582 PE=4 SV=1;tr|A0A8S9CRP6|A0A8S9CRP6_9PEZI Uncharacterized protein OS=Colletotrichum fructicola OX=690256 GN=CGMCC3_g10830 PE=4 SV=1;tr|A0A	3	2	2	2	3.6	71.424	99362	Quantified
3	L2FL15	Tripeptidyl peptidase	CGGC5_12610		tr|L2FL15|L2FL15_COLFN;tr|A0A8S9CLE8|A0A8S9CLE8_9PEZI;tr|A0A7J6II54|A0A7J6II54_COLFN	tr|L2FL15|L2FL15_COLFN Tripeptidyl peptidase OS=Colletotrichum fructicola (strain Nara gc5) OX=1213859 GN=CGGC5_12610 PE=4 SV=1;tr|A0A8S9CLE8|A0A8S9CLE8_9PEZI Tripeptidyl-peptidase sed2 OS=Colletotrichum fructicola OX=690256 GN=CGMCC3_g12625 PE=4 SV=1;tr|A	3	3	3	3	6.8	60.727	5916.7	Quantified
4	A0A7J6IIK3	Putative endo-beta-1,4-glucanase D	eglD-3		tr|A0A7J6IIK3|A0A7J6IIK3_COLFN;tr|A0A8S9DGT5|A0A8S9DGT5_9PEZI;tr|L2FME6|L2FME6_COLFN	tr|A0A7J6IIK3|A0A7J6IIK3_COLFN Putative endo-beta-1,4-glucanase D OS=Colletotrichum fructicola (strain Nara gc5) OX=1213859 GN=eglD-3 PE=3 SV=1;tr|A0A8S9DGT5|A0A8S9DGT5_9PEZI Uncharacterized protein OS=Colletotrichum fructicola OX=690256 GN=CGMCC3_g2744 PE	3	4	4	4	21.1	32.419	68645	Quantified
5	L2FER6	Carboxypeptidase	CGGC5_2130		tr|L2FER6|L2FER6_COLFN;tr|A0A8S9DL46|A0A8S9DL46_9PEZI;tr|A0A7J6IJC1|A0A7J6IJC1_COLFN	tr|L2FER6|L2FER6_COLFN Carboxypeptidase OS=Colletotrichum fructicola (strain Nara gc5) OX=1213859 GN=CGGC5_2130 PE=3 SV=1;tr|A0A8S9DL46|A0A8S9DL46_9PEZI Putative serine carboxypeptidase OS=Colletotrichum fructicola OX=690256 GN=CGMCC3_g54 PE=4 SV=1;tr|A0A7	3	8	8	8	20.2	57.842	309840	Quantified
6	L2G0C5	Carboxylic ester hydrolase	CGGC5_8135		tr|L2G0C5|L2G0C5_COLFN;tr|A0A8S9CKE4|A0A8S9CKE4_9PEZI;tr|A0A7J6IL09|A0A7J6IL09_COLFN	tr|L2G0C5|L2G0C5_COLFN Carboxylic ester hydrolase OS=Colletotrichum fructicola (strain Nara gc5) OX=1213859 GN=CGGC5_8135 PE=3 SV=1;tr|A0A8S9CKE4|A0A8S9CKE4_9PEZI Uncharacterized protein OS=Colletotrichum fructicola OX=690256 GN=CGMCC3_g12643 PE=4 SV=1;tr|	3	1	1	1	1.9	53.517	6088.5	Quantified
7	L2GGL6	Rhamnogalacturonate lyase	CGGC5_3266		tr|L2GGL6|L2GGL6_COLFN;tr|A0A8S9CD17|A0A8S9CD17_9PEZI;tr|A0A7J6ILC6|A0A7J6ILC6_COLFN	tr|L2GGL6|L2GGL6_COLFN Rhamnogalacturonate lyase OS=Colletotrichum fructicola (strain Nara gc5) OX=1213859 GN=CGGC5_3266 PE=4 SV=1;tr|A0A8S9CD17|A0A8S9CD17_9PEZI Uncharacterized protein OS=Colletotrichum fructicola OX=690256 GN=CGMCC3_g15313 PE=4 SV=1;tr|A	3	4	4	4	8.4	58.652	10951	Quantified
8	A0A7J6ILW9	Peptide hydrolase	LAP1-0		tr|A0A7J6ILW9|A0A7J6ILW9_COLFN;tr|A0A8S9CN61|A0A8S9CN61_9PEZI;tr|L2FH86|L2FH86_COLFN	tr|A0A7J6ILW9|A0A7J6ILW9_COLFN Peptide hydrolase OS=Colletotrichum fructicola (strain Nara gc5) OX=1213859 GN=LAP1-0 PE=3 SV=1;tr|A0A8S9CN61|A0A8S9CN61_9PEZI Uncharacterized protein OS=Colletotrichum fructicola OX=690256 GN=CGMCC3_g12012 PE=4 SV=1;tr|L2FH8	3	4	4	4	18.9	39.654	65779	Quantified
9	L2FEH5	Beta-xylanase	CGGC5_13953		tr|L2FEH5|L2FEH5_COLFN;tr|A0A8S9CNF1|A0A8S9CNF1_9PEZI;tr|A0A7J6IMV9|A0A7J6IMV9_COLFN	tr|L2FEH5|L2FEH5_COLFN Beta-xylanase OS=Colletotrichum fructicola (strain Nara gc5) OX=1213859 GN=CGGC5_13953 PE=3 SV=1;tr|A0A8S9CNF1|A0A8S9CNF1_9PEZI Endo-1,4-beta-xylanase 1 OS=Colletotrichum fructicola OX=690256 GN=CGMCC3_g11946 PE=4 SV=1;tr|A0A7J6IMV9|	3	6	6	6	19.7	43.538	168680	Quantified
10	L2FDX6	Peptide hydrolase	CGGC5_14017		tr|L2FDX6|L2FDX6_COLFN;tr|A0A8S9CCG6|A0A8S9CCG6_9PEZI;tr|A0A7J6IN04|A0A7J6IN04_COLFN	tr|L2FDX6|L2FDX6_COLFN Peptide hydrolase OS=Colletotrichum fructicola (strain Nara gc5) OX=1213859 GN=CGGC5_14017 PE=3 SV=1;tr|A0A8S9CCG6|A0A8S9CCG6_9PEZI Putative leucine aminopeptidase 2 OS=Colletotrichum fructicola OX=690256 GN=CGMCC3_g14948 PE=4 SV=1;t	3	5	5	5	11.4	51.816	24730	Quantified
11	A0A8S9CYI1	Putative glycosidase	CGMCC3_g8603		tr|A0A8S9CYI1|A0A8S9CYI1_9PEZI;tr|A0A7J6IPM5|A0A7J6IPM5_COLFN;tr|L2FTJ5|L2FTJ5_COLFN	tr|A0A8S9CYI1|A0A8S9CYI1_9PEZI Putative glycosidase OS=Colletotrichum fructicola OX=690256 GN=CGMCC3_g8603 PE=4 SV=1;tr|A0A7J6IPM5|A0A7J6IPM5_COLFN Putative glycosidase crf1 OS=Colletotrichum fructicola (strain Nara gc5) OX=1213859 GN=crf1-0 PE=4 SV=1;tr|L	3	8	8	8	27.2	38.165	6260200	Quantified
12	L2G1T7	Cell wall glycosyl hydrolase	CGGC5_7637		tr|L2G1T7|L2G1T7_COLFN;tr|A0A8S9DAQ9|A0A8S9DAQ9_9PEZI;tr|A0A7J6IR43|A0A7J6IR43_COLFN	tr|L2G1T7|L2G1T7_COLFN Cell wall glycosyl hydrolase OS=Colletotrichum fructicola (strain Nara gc5) OX=1213859 GN=CGGC5_7637 PE=4 SV=1;tr|A0A8S9DAQ9|A0A8S9DAQ9_9PEZI Uncharacterized protein OS=Colletotrichum fructicola OX=690256 GN=CGMCC3_g3884 PE=4 SV=1;tr	3	4	4	4	11.2	42.148	89459	Quantified
13	L2FPW9	Carboxypeptidase a1	CGGC5_1513		tr|L2FPW9|L2FPW9_COLFN;tr|A0A8S9DAS2|A0A8S9DAS2_9PEZI;tr|A0A7J6IS61|A0A7J6IS61_COLFN	tr|L2FPW9|L2FPW9_COLFN Carboxypeptidase a1 OS=Colletotrichum fructicola (strain Nara gc5) OX=1213859 GN=CGGC5_1513 PE=3 SV=1;tr|A0A8S9DAS2|A0A8S9DAS2_9PEZI Metallocarboxypeptidase A-like protein OS=Colletotrichum fructicola OX=690256 GN=CGMCC3_g3368 PE=4 S	3	10	10	10	34.3	45.502	100220	Quantified
14	A0A7J6ITC5	Carboxypeptidase	CGGC5_v011961		tr|A0A7J6ITC5|A0A7J6ITC5_COLFN;tr|A0A8S9DAK3|A0A8S9DAK3_9PEZI;tr|L2FA23|L2FA23_COLFN	tr|A0A7J6ITC5|A0A7J6ITC5_COLFN Carboxypeptidase OS=Colletotrichum fructicola (strain Nara gc5) OX=1213859 GN=CGGC5_v011961 PE=3 SV=1;tr|A0A8S9DAK3|A0A8S9DAK3_9PEZI Putative serine carboxypeptidase OS=Colletotrichum fructicola OX=690256 GN=CGMCC3_g3801 PE=4	3	9	9	9	20.6	61.602	82069	Quantified
15	L2G5D4	Endo-beta-1,3-glucanase	CGGC5_6302		tr|L2G5D4|L2G5D4_COLFN;tr|A0A8S9D8K2|A0A8S9D8K2_9PEZI;tr|A0A7J6IVD5|A0A7J6IVD5_COLFN	tr|L2G5D4|L2G5D4_COLFN Endo-beta-1,3-glucanase OS=Colletotrichum fructicola (strain Nara gc5) OX=1213859 GN=CGGC5_6302 PE=4 SV=1;tr|A0A8S9D8K2|A0A8S9D8K2_9PEZI Putative glucan endo-1,3-beta-glucosidase OS=Colletotrichum fructicola OX=690256 GN=CGMCC3_g5429	3	6	6	6	10.9	76.1	62614	Quantified
16	A0A7J6IVY1	Xyloglucan-specific endo-beta-1,4-glucanase A	xgeA-0		tr|A0A7J6IVY1|A0A7J6IVY1_COLFN;tr|A0A8S9D8V2|A0A8S9D8V2_9PEZI;tr|L2FGY6|L2FGY6_COLFN	tr|A0A7J6IVY1|A0A7J6IVY1_COLFN Xyloglucan-specific endo-beta-1,4-glucanase A OS=Colletotrichum fructicola (strain Nara gc5) OX=1213859 GN=xgeA-0 PE=3 SV=1;tr|A0A8S9D8V2|A0A8S9D8V2_9PEZI Uncharacterized protein OS=Colletotrichum fructicola OX=690256 GN=CGMC	3	2	2	2	13.4	28.342	10256	Quantified
17	A0A7J6IWF9	Beta-glucanase	bglA-0		tr|A0A7J6IWF9|A0A7J6IWF9_COLFN;tr|A0A8S9D8W0|A0A8S9D8W0_9PEZI;tr|L2G5Q5|L2G5Q5_COLFN	tr|A0A7J6IWF9|A0A7J6IWF9_COLFN Beta-glucanase OS=Colletotrichum fructicola (strain Nara gc5) OX=1213859 GN=bglA-0 PE=4 SV=1;tr|A0A8S9D8W0|A0A8S9D8W0_9PEZI Uncharacterized protein OS=Colletotrichum fructicola OX=690256 GN=CGMCC3_g5374 PE=4 SV=1;tr|L2G5Q5|L2	3	2	2	2	5.8	37.081	6437.1	Quantified
18	A0A7J6IWT6	Glucan 1,3-beta-glucosidase	EXG1-0		tr|A0A7J6IWT6|A0A7J6IWT6_COLFN;tr|A0A8S9CNP0|A0A8S9CNP0_9PEZI;tr|L2FR97|L2FR97_COLFN	tr|A0A7J6IWT6|A0A7J6IWT6_COLFN Glucan 1,3-beta-glucosidase OS=Colletotrichum fructicola (strain Nara gc5) OX=1213859 GN=EXG1-0 PE=4 SV=1;tr|A0A8S9CNP0|A0A8S9CNP0_9PEZI Glucan 1,3-beta-glucosidase OS=Colletotrichum fructicola OX=690256 GN=CGMCC3_g11828 PE=4	3	16	16	16	31.8	84.804	533680	Quantified
19	A0A8S9CZX0	Putative exoglucanase type C	CGMCC3_g7669		tr|A0A8S9CZX0|A0A8S9CZX0_9PEZI;tr|A0A7J6IYC4|A0A7J6IYC4_COLFN;tr|L2FY65|L2FY65_COLFN;tr|L2FKU8|L2FKU8_COLFN;tr|A0A8S9CRS9|A0A8S9CRS9_9PEZI;tr|A0A7J6IEI2|A0A7J6IEI2_COLFN	tr|A0A8S9CZX0|A0A8S9CZX0_9PEZI Putative exoglucanase type C OS=Colletotrichum fructicola OX=690256 GN=CGMCC3_g7669 PE=4 SV=1;tr|A0A7J6IYC4|A0A7J6IYC4_COLFN Glucanase OS=Colletotrichum fructicola (strain Nara gc5) OX=1213859 GN=GUXC PE=3 SV=1;tr|L2FY65|L2FY	6	10	10	10	27.3	48.148	116220	Quantified
20	L2FEV9	Carboxylic ester hydrolase	CGGC5_13798		tr|L2FEV9|L2FEV9_COLFN;tr|A0A8S9CMS2|A0A8S9CMS2_9PEZI;tr|A0A7J6J048|A0A7J6J048_COLFN	tr|L2FEV9|L2FEV9_COLFN Carboxylic ester hydrolase OS=Colletotrichum fructicola (strain Nara gc5) OX=1213859 GN=CGGC5_13798 PE=3 SV=1;tr|A0A8S9CMS2|A0A8S9CMS2_9PEZI Uncharacterized protein OS=Colletotrichum fructicola OX=690256 GN=CGMCC3_g12144 PE=4 SV=1;tr	3	2	2	2	5.2	55.094	4996.6	Quantified
21	A0A7J6J2S4	Putative endo-beta-1,4-glucanase D	eglD-13		tr|A0A7J6J2S4|A0A7J6J2S4_COLFN;tr|A0A8S9DIK1|A0A8S9DIK1_9PEZI;tr|L2GJD9|L2GJD9_COLFN	tr|A0A7J6J2S4|A0A7J6J2S4_COLFN Putative endo-beta-1,4-glucanase D OS=Colletotrichum fructicola (strain Nara gc5) OX=1213859 GN=eglD-13 PE=3 SV=1;tr|A0A8S9DIK1|A0A8S9DIK1_9PEZI Uncharacterized protein OS=Colletotrichum fructicola OX=690256 GN=CGMCC3_g1603 P	3	3	3	3	11.2	34.536	208270	Quantified
22	L2GFD4	Aspartic-type endopeptidase	CGGC5_302		tr|L2GFD4|L2GFD4_COLFN;tr|A0A8S9CKE1|A0A8S9CKE1_9PEZI;tr|A0A7J6J316|A0A7J6J316_COLFN	tr|L2GFD4|L2GFD4_COLFN Aspartic-type endopeptidase OS=Colletotrichum fructicola (strain Nara gc5) OX=1213859 GN=CGGC5_302 PE=4 SV=1;tr|A0A8S9CKE1|A0A8S9CKE1_9PEZI Uncharacterized protein OS=Colletotrichum fructicola OX=690256 GN=CGMCC3_g12184 PE=4 SV=1;tr|	3	10	10	10	28.2	56.145	829420	Quantified
23	L2FSC8	Xaa-pro dipeptidase	CGGC5_10567		tr|L2FSC8|L2FSC8_COLFN;tr|A0A8S9CT12|A0A8S9CT12_9PEZI;tr|A0A7J6J389|A0A7J6J389_COLFN	tr|L2FSC8|L2FSC8_COLFN Xaa-pro dipeptidase OS=Colletotrichum fructicola (strain Nara gc5) OX=1213859 GN=CGGC5_10567 PE=3 SV=1;tr|A0A8S9CT12|A0A8S9CT12_9PEZI Putative Xaa-Pro aminopeptidase OS=Colletotrichum fructicola OX=690256 GN=CGMCC3_g10300 PE=4 SV=1;t	3	6	6	6	15.4	50.684	17722	Quantified
24	A0A7J6J3C2	Peptidase S41 family protein ustP	ustP-8		tr|A0A7J6J3C2|A0A7J6J3C2_COLFN;tr|A0A8S9CG55|A0A8S9CG55_9PEZI;tr|L2FW68|L2FW68_COLFN	tr|A0A7J6J3C2|A0A7J6J3C2_COLFN Peptidase S41 family protein ustP OS=Colletotrichum fructicola (strain Nara gc5) OX=1213859 GN=ustP-8 PE=4 SV=1;tr|A0A8S9CG55|A0A8S9CG55_9PEZI Uncharacterized protein OS=Colletotrichum fructicola OX=690256 GN=CGMCC3_g14485 PE	3	16	16	15	26.9	87.951	140420	Quantified
25	L2G5M9	Beta-glucosidase	CGGC5_6421		tr|L2G5M9|L2G5M9_COLFN;tr|A0A8S9CS81|A0A8S9CS81_9PEZI;tr|A0A7J6J3U8|A0A7J6J3U8_COLFN	tr|L2G5M9|L2G5M9_COLFN Beta-glucosidase OS=Colletotrichum fructicola (strain Nara gc5) OX=1213859 GN=CGGC5_6421 PE=3 SV=1;tr|A0A8S9CS81|A0A8S9CS81_9PEZI Putative beta-glucosidase A OS=Colletotrichum fructicola OX=690256 GN=CGMCC3_g10342 PE=4 SV=1;tr|A0A7J6	3	15	15	15	21.3	94.226	176190	Quantified
26	A0A7J6J3X8	Glucan 1,3-beta-glucosidase	EXG1-4		tr|A0A7J6J3X8|A0A7J6J3X8_COLFN;tr|A0A8S9CVA8|A0A8S9CVA8_9PEZI;tr|L2FRZ3|L2FRZ3_COLFN	tr|A0A7J6J3X8|A0A7J6J3X8_COLFN Glucan 1,3-beta-glucosidase OS=Colletotrichum fructicola (strain Nara gc5) OX=1213859 GN=EXG1-4 PE=4 SV=1;tr|A0A8S9CVA8|A0A8S9CVA8_9PEZI Glucan 1,3-beta-glucosidase OS=Colletotrichum fructicola OX=690256 GN=CGMCC3_g10331 PE=4	3	22	22	22	32.3	90.832	2045700	Quantified
27	A0A7J6J4B2	Carboxylic ester hydrolase	CGGC5_v007245		tr|A0A7J6J4B2|A0A7J6J4B2_COLFN;tr|A0A8S9CYA6|A0A8S9CYA6_9PEZI;tr|L2FY58|L2FY58_COLFN	tr|A0A7J6J4B2|A0A7J6J4B2_COLFN Carboxylic ester hydrolase OS=Colletotrichum fructicola (strain Nara gc5) OX=1213859 GN=CGGC5_v007245 PE=3 SV=1;tr|A0A8S9CYA6|A0A8S9CYA6_9PEZI Uncharacterized protein OS=Colletotrichum fructicola OX=690256 GN=CGMCC3_g8286 PE=	3	3	3	3	5.8	57.387	6617.1	Quantified
28	A0A7J6J4H6	Gluconolactonase	gnl-5		tr|A0A7J6J4H6|A0A7J6J4H6_COLFN;tr|A0A8S9DG32|A0A8S9DG32_9PEZI;tr|L2FW81|L2FW81_COLFN	tr|A0A7J6J4H6|A0A7J6J4H6_COLFN Gluconolactonase OS=Colletotrichum fructicola (strain Nara gc5) OX=1213859 GN=gnl-5 PE=4 SV=1;tr|A0A8S9DG32|A0A8S9DG32_9PEZI Uncharacterized protein OS=Colletotrichum fructicola OX=690256 GN=CGMCC3_g1752 PE=4 SV=1;tr|L2FW81|L	3	4	4	4	11.5	47.267	30226	Quantified
29	L2GI91	Carboxylic ester hydrolase	CGGC5_2750		tr|L2GI91|L2GI91_COLFN;tr|A0A8S9DI59|A0A8S9DI59_9PEZI;tr|A0A7J6J585|A0A7J6J585_COLFN	tr|L2GI91|L2GI91_COLFN Carboxylic ester hydrolase OS=Colletotrichum fructicola (strain Nara gc5) OX=1213859 GN=CGGC5_2750 PE=3 SV=1;tr|A0A8S9DI59|A0A8S9DI59_9PEZI Uncharacterized protein OS=Colletotrichum fructicola OX=690256 GN=CGMCC3_g1568 PE=4 SV=1;tr|A	3	6	6	6	15	56.866	20423	Quantified
30	A0A7J6J7P7	Hydrolase	CGGC5_v006164		tr|A0A7J6J7P7|A0A7J6J7P7_COLFN;tr|A0A8S9DM77|A0A8S9DM77_9PEZI;tr|L2FNM6|L2FNM6_COLFN	tr|A0A7J6J7P7|A0A7J6J7P7_COLFN Hydrolase OS=Colletotrichum fructicola (strain Nara gc5) OX=1213859 GN=CGGC5_v006164 PE=4 SV=1;tr|A0A8S9DM77|A0A8S9DM77_9PEZI Hydrolase OS=Colletotrichum fructicola OX=690256 GN=CGMCC3_g830 PE=4 SV=1;tr|L2FNM6|L2FNM6_COLFN Ni	3	2	2	2	7	35.778	4095.8	Quantified
31	A0A7J6J884	Putative extracellular serine carboxypeptidase	CGGC5_v006573		tr|A0A7J6J884|A0A7J6J884_COLFN;tr|A0A8S9D883|A0A8S9D883_9PEZI;tr|L2FF77|L2FF77_COLFN	tr|A0A7J6J884|A0A7J6J884_COLFN Putative extracellular serine carboxypeptidase OS=Colletotrichum fructicola (strain Nara gc5) OX=1213859 GN=CGGC5_v006573 PE=3 SV=1;tr|A0A8S9D883|A0A8S9D883_9PEZI Uncharacterized protein OS=Colletotrichum fructicola OX=690256	3	14	14	14	34.2	58.965	1094200	Quantified
32	L2FZQ3	Glucanase	CGGC5_8284		tr|L2FZQ3|L2FZQ3_COLFN;tr|A0A8S9DI55|A0A8S9DI55_9PEZI;tr|A0A7J6J8V6|A0A7J6J8V6_COLFN	tr|L2FZQ3|L2FZQ3_COLFN Glucanase OS=Colletotrichum fructicola (strain Nara gc5) OX=1213859 GN=CGGC5_8284 PE=3 SV=1;tr|A0A8S9DI55|A0A8S9DI55_9PEZI Exoglucanase 2 OS=Colletotrichum fructicola OX=690256 GN=CGMCC3_g173 PE=4 SV=1;tr|A0A7J6J8V6|A0A7J6J8V6_COLFN	3	1	1	1	2.8	44.289	1240.9	Quantified
33	L2FW39	Beta-1,4-endoglucanase	CGGC5_9398		tr|L2FW39|L2FW39_COLFN;tr|A0A8S9DKA2|A0A8S9DKA2_9PEZI;tr|A0A7J6JAL0|A0A7J6JAL0_COLFN	tr|L2FW39|L2FW39_COLFN Beta-1,4-endoglucanase OS=Colletotrichum fructicola (strain Nara gc5) OX=1213859 GN=CGGC5_9398 PE=4 SV=1;tr|A0A8S9DKA2|A0A8S9DKA2_9PEZI Uncharacterized protein OS=Colletotrichum fructicola OX=690256 GN=CGMCC3_g758 PE=4 SV=1;tr|A0A7J6	3	2	2	2	5.1	78.595	9023.2	Quantified
34	A0A7J6JAS8	Xyloglucanase	cel74a-0		tr|A0A7J6JAS8|A0A7J6JAS8_COLFN;tr|L2FQC3|L2FQC3_COLFN;tr|A0A8S9D8W9|A0A8S9D8W9_9PEZI	tr|A0A7J6JAS8|A0A7J6JAS8_COLFN Xyloglucanase OS=Colletotrichum fructicola (strain Nara gc5) OX=1213859 GN=cel74a-0 PE=4 SV=1;tr|L2FQC3|L2FQC3_COLFN Glycoside hydrolase family 74 protein OS=Colletotrichum fructicola (strain Nara gc5) OX=1213859 GN=CGGC5_113	3	3	3	3	5.3	79.203	3722.1	Quantified
35	L2FTJ8	Inosine uridine-preferring nucleoside hydrolase	CGGC5_1241		tr|L2FTJ8|L2FTJ8_COLFN;tr|A0A8S9CFZ2|A0A8S9CFZ2_9PEZI;tr|A0A7J6JB78|A0A7J6JB78_COLFN	tr|L2FTJ8|L2FTJ8_COLFN Inosine uridine-preferring nucleoside hydrolase OS=Colletotrichum fructicola (strain Nara gc5) OX=1213859 GN=CGGC5_1241 PE=3 SV=1;tr|A0A8S9CFZ2|A0A8S9CFZ2_9PEZI Uncharacterized protein OS=Colletotrichum fructicola OX=690256 GN=CGMCC3	3	4	4	4	21	36.068	98607	Quantified
36	L2FPH0	Peptidase m4 thermolysin	CGGC5_1413		tr|L2FPH0|L2FPH0_COLFN;tr|A0A8S9DB65|A0A8S9DB65_9PEZI;tr|A0A7J6JB93|A0A7J6JB93_COLFN	tr|L2FPH0|L2FPH0_COLFN Peptidase m4 thermolysin OS=Colletotrichum fructicola (strain Nara gc5) OX=1213859 GN=CGGC5_1413 PE=3 SV=1;tr|A0A8S9DB65|A0A8S9DB65_9PEZI Uncharacterized protein OS=Colletotrichum fructicola OX=690256 GN=CGMCC3_g4439 PE=4 SV=1;tr|A0A	3	1	1	1	3.2	48.831	5020.6	Quantified
37	A0A7J6JBB9	Beta-glucosidase cel3A	cel3B		tr|A0A7J6JBB9|A0A7J6JBB9_COLFN;tr|A0A8S9DD57|A0A8S9DD57_9PEZI;tr|L2GA54|L2GA54_COLFN	tr|A0A7J6JBB9|A0A7J6JBB9_COLFN Beta-glucosidase cel3A OS=Colletotrichum fructicola (strain Nara gc5) OX=1213859 GN=cel3B PE=3 SV=1;tr|A0A8S9DD57|A0A8S9DD57_9PEZI Beta-glucosidase OS=Colletotrichum fructicola OX=690256 GN=CGMCC3_g3519 PE=4 SV=1;tr|L2GA54|L2	3	10	10	10	18.8	82.127	29316	Quantified
38	L2G6R4	Gpi-anchored cell wall beta-endoglucanase	CGGC5_6340		tr|L2G6R4|L2G6R4_COLFN;tr|A0A8S9D9T1|A0A8S9D9T1_9PEZI;tr|A0A7J6JCU6|A0A7J6JCU6_COLFN	tr|L2G6R4|L2G6R4_COLFN Gpi-anchored cell wall beta-endoglucanase OS=Colletotrichum fructicola (strain Nara gc5) OX=1213859 GN=CGGC5_6340 PE=4 SV=1;tr|A0A8S9D9T1|A0A8S9D9T1_9PEZI Uncharacterized protein OS=Colletotrichum fructicola OX=690256 GN=CGMCC3_g4906	3	10	10	10	48.7	32.666	1599900	Quantified
39	L2FT07	Endo-1,3(4)-beta-glucanase, putative	CGGC5_1186		tr|L2FT07|L2FT07_COLFN;tr|A0A8S9CKI3|A0A8S9CKI3_9PEZI;tr|A0A7J6JE94|A0A7J6JE94_COLFN	tr|L2FT07|L2FT07_COLFN Endo-1,3(4)-beta-glucanase, putative OS=Colletotrichum fructicola (strain Nara gc5) OX=1213859 GN=CGGC5_1186 PE=4 SV=1;tr|A0A8S9CKI3|A0A8S9CKI3_9PEZI Uncharacterized protein OS=Colletotrichum fructicola OX=690256 GN=CGMCC3_g12858 PE=	3	7	7	7	14.4	68.748	1486200	Quantified
40	A0A7J6JER8	Putative glucan endo-1,3-beta-glucosidase eglC	eglC-2		tr|A0A7J6JER8|A0A7J6JER8_COLFN;tr|A0A8S9D4S7|A0A8S9D4S7_9PEZI;tr|L2GBE6|L2GBE6_COLFN	tr|A0A7J6JER8|A0A7J6JER8_COLFN Putative glucan endo-1,3-beta-glucosidase eglC OS=Colletotrichum fructicola (strain Nara gc5) OX=1213859 GN=eglC-2 PE=4 SV=1;tr|A0A8S9D4S7|A0A8S9D4S7_9PEZI Putative glucan endo-1,3-beta-glucosidase OS=Colletotrichum fructicol	3	8	8	8	29.5	44.373	1062600	Quantified
41	A0A7J6JFB7	Probable dipeptidyl-aminopeptidase B	dpp4		tr|A0A7J6JFB7|A0A7J6JFB7_COLFN;tr|A0A8S9D590|A0A8S9D590_9PEZI;tr|L2G5X2|L2G5X2_COLFN	tr|A0A7J6JFB7|A0A7J6JFB7_COLFN Probable dipeptidyl-aminopeptidase B OS=Colletotrichum fructicola (strain Nara gc5) OX=1213859 GN=dpp4 PE=3 SV=1;tr|A0A8S9D590|A0A8S9D590_9PEZI Putative dipeptidyl peptidase 4 OS=Colletotrichum fructicola OX=690256 GN=CGMCC3_	3	6	6	6	8.8	86.811	21722	Quantified
42	L2GEK3	Cell wall glycosyl hydrolase	CGGC5_3761		tr|L2GEK3|L2GEK3_COLFN;tr|A0A8S9DAQ8|A0A8S9DAQ8_9PEZI;tr|A0A7J6JFV0|A0A7J6JFV0_COLFN	tr|L2GEK3|L2GEK3_COLFN Cell wall glycosyl hydrolase OS=Colletotrichum fructicola (strain Nara gc5) OX=1213859 GN=CGGC5_3761 PE=4 SV=1;tr|A0A8S9DAQ8|A0A8S9DAQ8_9PEZI Uncharacterized protein OS=Colletotrichum fructicola OX=690256 GN=CGMCC3_g4613 PE=4 SV=1;tr	3	1	1	1	2.2	47.032	809.44	Quantified
43	A0A7J6JGJ2	Peptide hydrolase	LAP2-1		tr|A0A7J6JGJ2|A0A7J6JGJ2_COLFN;tr|A0A8S9D6Z7|A0A8S9D6Z7_9PEZI;tr|L2GFB8|L2GFB8_COLFN	tr|A0A7J6JGJ2|A0A7J6JGJ2_COLFN Peptide hydrolase OS=Colletotrichum fructicola (strain Nara gc5) OX=1213859 GN=LAP2-1 PE=3 SV=1;tr|A0A8S9D6Z7|A0A8S9D6Z7_9PEZI Uncharacterized protein OS=Colletotrichum fructicola OX=690256 GN=CGMCC3_g5815 PE=4 SV=1;tr|L2GFB8	3	4	4	4	8.9	52.226	122270	Quantified
44	L2GHA0	Serin endopeptidase	CGGC5_3274		tr|L2GHA0|L2GHA0_COLFN;tr|A0A8S9CGF7|A0A8S9CGF7_9PEZI;tr|A0A7J6JHP7|A0A7J6JHP7_COLFN	tr|L2GHA0|L2GHA0_COLFN Serin endopeptidase OS=Colletotrichum fructicola (strain Nara gc5) OX=1213859 GN=CGGC5_3274 PE=4 SV=1;tr|A0A8S9CGF7|A0A8S9CGF7_9PEZI Uncharacterized protein OS=Colletotrichum fructicola OX=690256 GN=CGMCC3_g14548 PE=4 SV=1;tr|A0A7J6J	3	4	4	4	4.4	94.689	6248.8	Quantified
45	A0A7J6JI58	Tripeptidyl aminopeptidase	tap-2		tr|A0A7J6JI58|A0A7J6JI58_COLFN;tr|A0A8S9DAH5|A0A8S9DAH5_9PEZI;tr|L2G2H0|L2G2H0_COLFN	tr|A0A7J6JI58|A0A7J6JI58_COLFN Tripeptidyl aminopeptidase OS=Colletotrichum fructicola (strain Nara gc5) OX=1213859 GN=tap-2 PE=4 SV=1;tr|A0A8S9DAH5|A0A8S9DAH5_9PEZI Uncharacterized protein OS=Colletotrichum fructicola OX=690256 GN=CGMCC3_g4591 PE=4 SV=1;t	3	4	4	4	9.3	57.052	18735	Quantified
46	A0A7J6JIJ6	Beta-glucosidase	bglF		tr|A0A7J6JIJ6|A0A7J6JIJ6_COLFN;tr|A0A8S9CLJ6|A0A8S9CLJ6_9PEZI;tr|L2FN89|L2FN89_COLFN	tr|A0A7J6JIJ6|A0A7J6JIJ6_COLFN Beta-glucosidase OS=Colletotrichum fructicola (strain Nara gc5) OX=1213859 GN=bglF PE=3 SV=1;tr|A0A8S9CLJ6|A0A8S9CLJ6_9PEZI Putative beta-glucosidase F OS=Colletotrichum fructicola OX=690256 GN=CGMCC3_g11293 PE=4 SV=1;tr|L2FN	3	10	10	10	14.8	91.861	47714	Quantified
47	A0A7J6JIV0	Glutathione hydrolase	CGGC5_v002427		tr|A0A7J6JIV0|A0A7J6JIV0_COLFN;tr|A0A8S9C797|A0A8S9C797_9PEZI;tr|L2FR44|L2FR44_COLFN	tr|A0A7J6JIV0|A0A7J6JIV0_COLFN Glutathione hydrolase OS=Colletotrichum fructicola (strain Nara gc5) OX=1213859 GN=CGGC5_v002427 PE=4 SV=1;tr|A0A8S9C797|A0A8S9C797_9PEZI Glutathione hydrolase proenzyme OS=Colletotrichum fructicola OX=690256 GN=CGMCC3_g17259	3	2	2	2	5.7	59.801	5450.6	Quantified
48	L2G537	Extracellular cellulase	CGGC5_186		tr|L2G537|L2G537_COLFN;tr|A0A7J6JJE1|A0A7J6JJE1_COLFN;tr|A0A8S9D872|A0A8S9D872_9PEZI	tr|L2G537|L2G537_COLFN Extracellular cellulase OS=Colletotrichum fructicola (strain Nara gc5) OX=1213859 GN=CGGC5_186 PE=4 SV=1;tr|A0A7J6JJE1|A0A7J6JJE1_COLFN Expansin-YoaJ OS=Colletotrichum fructicola (strain Nara gc5) OX=1213859 GN=yoaJ-0 PE=4 SV=1;tr|A0	3	3	3	3	39.4	14.602	265260	Quantified
49	L2FYX6	Peptidase s41 family protein	CGGC5_8329		tr|L2FYX6|L2FYX6_COLFN;tr|A0A8S9CFR2|A0A8S9CFR2_9PEZI;tr|A0A7J6JJH8|A0A7J6JJH8_COLFN	tr|L2FYX6|L2FYX6_COLFN Peptidase s41 family protein OS=Colletotrichum fructicola (strain Nara gc5) OX=1213859 GN=CGGC5_8329 PE=4 SV=1;tr|A0A8S9CFR2|A0A8S9CFR2_9PEZI Uncharacterized protein OS=Colletotrichum fructicola OX=690256 GN=CGMCC3_g14590 PE=4 SV=1;t	3	2	2	2	2.3	89.166	1787.6	Quantified
50	L2GGX5	Carboxypeptidase	CGGC5_2817		tr|L2GGX5|L2GGX5_COLFN;tr|A0A8S9C8G7|A0A8S9C8G7_9PEZI;tr|A0A7J6JKE8|A0A7J6JKE8_COLFN	tr|L2GGX5|L2GGX5_COLFN Carboxypeptidase OS=Colletotrichum fructicola (strain Nara gc5) OX=1213859 GN=CGGC5_2817 PE=3 SV=1;tr|A0A8S9C8G7|A0A8S9C8G7_9PEZI Carboxypeptidase Y A OS=Colletotrichum fructicola OX=690256 GN=CGMCC3_g16235 PE=4 SV=1;tr|A0A7J6JKE8|A0	3	2	2	2	3.7	60.314	19721	Quantified
51	A0A7J6JL45	Putative glucan endo-1,3-beta-glucosidase eglC	eglC-0		tr|A0A7J6JL45|A0A7J6JL45_COLFN;tr|A0A8S9DIR6|A0A8S9DIR6_9PEZI;tr|L2GC07|L2GC07_COLFN	tr|A0A7J6JL45|A0A7J6JL45_COLFN Putative glucan endo-1,3-beta-glucosidase eglC OS=Colletotrichum fructicola (strain Nara gc5) OX=1213859 GN=eglC-0 PE=3 SV=1;tr|A0A8S9DIR6|A0A8S9DIR6_9PEZI Uncharacterized protein OS=Colletotrichum fructicola OX=690256 GN=CGM	3	11	11	11	30.3	43.53	3192200	Quantified
52	A0A7J6JLC6	Putative hydrolase	CGGC5_v001110		tr|A0A7J6JLC6|A0A7J6JLC6_COLFN;tr|A0A8S9DFY0|A0A8S9DFY0_9PEZI;tr|L2G0C9|L2G0C9_COLFN	tr|A0A7J6JLC6|A0A7J6JLC6_COLFN Putative hydrolase OS=Colletotrichum fructicola (strain Nara gc5) OX=1213859 GN=CGGC5_v001110 PE=4 SV=1;tr|A0A8S9DFY0|A0A8S9DFY0_9PEZI Uncharacterized protein OS=Colletotrichum fructicola OX=690256 GN=CGMCC3_g3115 PE=4 SV=1;t	3	6	6	6	14.2	58.355	26560	Quantified
53	L2FCD9	Endo-1,3(4)-beta-glucanase, putative	CGGC5_2423		tr|L2FCD9|L2FCD9_COLFN;tr|A0A8S9D669|A0A8S9D669_9PEZI;tr|A0A7J6JLG3|A0A7J6JLG3_COLFN	tr|L2FCD9|L2FCD9_COLFN Endo-1,3(4)-beta-glucanase, putative OS=Colletotrichum fructicola (strain Nara gc5) OX=1213859 GN=CGGC5_2423 PE=4 SV=1;tr|A0A8S9D669|A0A8S9D669_9PEZI Uncharacterized protein OS=Colletotrichum fructicola OX=690256 GN=CGMCC3_g5170 PE=4	3	1	1	1	5	29.647	9084.4	Quantified
54	L2GA74	Glycoside hydrolase family 61 protein	CGGC5_4796		tr|L2GA74|L2GA74_COLFN;tr|A0A8S9CJG4|A0A8S9CJG4_9PEZI;tr|A0A7J6JM54|A0A7J6JM54_COLFN	tr|L2GA74|L2GA74_COLFN Glycoside hydrolase family 61 protein OS=Colletotrichum fructicola (strain Nara gc5) OX=1213859 GN=CGGC5_4796 PE=3 SV=1;tr|A0A8S9CJG4|A0A8S9CJG4_9PEZI Uncharacterized protein OS=Colletotrichum fructicola OX=690256 GN=CGMCC3_g13463 PE	3	5	5	5	21.3	27.221	18762	Quantified
55	L2G8H2	Dipeptidyl-peptidase V	CGGC5_5535		tr|L2G8H2|L2G8H2_COLFN;tr|A0A8S9CQY0|A0A8S9CQY0_9PEZI;tr|A0A7J6JMJ1|A0A7J6JMJ1_COLFN	tr|L2G8H2|L2G8H2_COLFN Dipeptidyl-peptidase V OS=Colletotrichum fructicola (strain Nara gc5) OX=1213859 GN=CGGC5_5535 PE=3 SV=1;tr|A0A8S9CQY0|A0A8S9CQY0_9PEZI Dipeptidyl-peptidase 5 OS=Colletotrichum fructicola OX=690256 GN=CGMCC3_g10715 PE=4 SV=1;tr|A0A7J	3	8	8	8	13.1	78.357	16970	Quantified
56	L2G8F3	Carboxypeptidase 2	CGGC5_5276		tr|L2G8F3|L2G8F3_COLFN;tr|A0A8S9CH91|A0A8S9CH91_9PEZI;tr|A0A7J6JMJ7|A0A7J6JMJ7_COLFN	tr|L2G8F3|L2G8F3_COLFN Carboxypeptidase 2 OS=Colletotrichum fructicola (strain Nara gc5) OX=1213859 GN=CGGC5_5276 PE=3 SV=1;tr|A0A8S9CH91|A0A8S9CH91_9PEZI Carboxypeptidase 2 OS=Colletotrichum fructicola OX=690256 GN=CGMCC3_g14108 PE=4 SV=1;tr|A0A7J6JMJ7|A0	3	2	2	2	4.8	56.252	2951.6	Quantified
57	L2GAG0	Glucan-beta-glucosidase	CGGC5_5158		tr|L2GAG0|L2GAG0_COLFN;tr|A0A8S9D1H5|A0A8S9D1H5_9PEZI;tr|A0A7J6JML5|A0A7J6JML5_COLFN	tr|L2GAG0|L2GAG0_COLFN Glucan-beta-glucosidase OS=Colletotrichum fructicola (strain Nara gc5) OX=1213859 GN=CGGC5_5158 PE=3 SV=1;tr|A0A8S9D1H5|A0A8S9D1H5_9PEZI Putative glucan 1,3-beta-glucosidase D OS=Colletotrichum fructicola OX=690256 GN=CGMCC3_g7837 PE	3	1	1	1	1.7	75.604	1180.6	Quantified
58	L2FHQ0	Glycosidase	CGGC5_13155		tr|L2FHQ0|L2FHQ0_COLFN;tr|A0A8S9DGY4|A0A8S9DGY4_9PEZI;tr|A0A7J6JP97|A0A7J6JP97_COLFN	tr|L2FHQ0|L2FHQ0_COLFN Glycosidase OS=Colletotrichum fructicola (strain Nara gc5) OX=1213859 GN=CGGC5_13155 PE=3 SV=1;tr|A0A8S9DGY4|A0A8S9DGY4_9PEZI Putative glycosidase OS=Colletotrichum fructicola OX=690256 GN=CGMCC3_g2402 PE=4 SV=1;tr|A0A7J6JP97|A0A7J6J	3	4	4	4	10.5	45.843	34130	Quantified
59	L2GB97	Beta-xylanase (Fragment)	CGGC5_4504		tr|L2GB97|L2GB97_COLFN;tr|A0A8S9DIS1|A0A8S9DIS1_9PEZI;tr|A0A7J6JPN7|A0A7J6JPN7_COLFN	tr|L2GB97|L2GB97_COLFN Beta-xylanase (Fragment) OS=Colletotrichum fructicola (strain Nara gc5) OX=1213859 GN=CGGC5_4504 PE=3 SV=1;tr|A0A8S9DIS1|A0A8S9DIS1_9PEZI Endo-1,4-beta-xylanase 1 OS=Colletotrichum fructicola OX=690256 GN=CGMCC3_g2272 PE=4 SV=1;tr|A0	3	8	8	8	39.9	33.325	429060	Quantified
60	L2FT30	Carboxylic ester hydrolase	CGGC5_9981		tr|L2FT30|L2FT30_COLFN;tr|A0A8S9D991|A0A8S9D991_9PEZI;tr|A0A7J6JQ64|A0A7J6JQ64_COLFN	tr|L2FT30|L2FT30_COLFN Carboxylic ester hydrolase OS=Colletotrichum fructicola (strain Nara gc5) OX=1213859 GN=CGGC5_9981 PE=3 SV=1;tr|A0A8S9D991|A0A8S9D991_9PEZI Uncharacterized protein OS=Colletotrichum fructicola OX=690256 GN=CGMCC3_g5074 PE=4 SV=1;tr|A	3	3	3	3	5.8	63.655	8546.6	Quantified
61	L2G789	Carboxypeptidase	CGGC5_5984		tr|L2G789|L2G789_COLFN;tr|A0A8S9DHW2|A0A8S9DHW2_9PEZI;tr|A0A7J6JQN8|A0A7J6JQN8_COLFN	tr|L2G789|L2G789_COLFN Carboxypeptidase OS=Colletotrichum fructicola (strain Nara gc5) OX=1213859 GN=CGGC5_5984 PE=3 SV=1;tr|A0A8S9DHW2|A0A8S9DHW2_9PEZI Putative serine carboxypeptidase OS=Colletotrichum fructicola OX=690256 GN=CGMCC3_g2162 PE=4 SV=1;tr|A0	3	5	5	5	15.5	60.981	422100	Quantified
62	L2GHF2	Endo-1,3(4)-beta-glucanase	CGGC5_3239		tr|L2GHF2|L2GHF2_COLFN;tr|A0A8S9CZS4|A0A8S9CZS4_9PEZI;tr|A0A7J6JS97|A0A7J6JS97_COLFN	tr|L2GHF2|L2GHF2_COLFN Endo-1,3(4)-beta-glucanase OS=Colletotrichum fructicola (strain Nara gc5) OX=1213859 GN=CGGC5_3239 PE=3 SV=1;tr|A0A8S9CZS4|A0A8S9CZS4_9PEZI Putative endo-1,3(4)-beta-glucanase OS=Colletotrichum fructicola OX=690256 GN=CGMCC3_g7757 PE	3	9	9	9	14	89.054	25117	Quantified
63	L2FK99	Peptidase S41 family protein ustP	ustP-2		tr|L2FK99|L2FK99_COLFN;tr|A0A8S9C3L5|A0A8S9C3L5_9PEZI	tr|L2FK99|L2FK99_COLFN Peptidase S41 family protein ustP OS=Colletotrichum fructicola (strain Nara gc5) OX=1213859 GN=ustP-2 PE=4 SV=1;tr|A0A8S9C3L5|A0A8S9C3L5_9PEZI Uncharacterized protein OS=Colletotrichum fructicola OX=690256 GN=CGMCC3_g17733 PE=4 SV=1	2	1	1	1	1.9	81.715	16953	Quantified
64	L2FBS7	S1d (Lysyl endopeptidase) subfamily c-terminal domain protein	CGGC5_14555		tr|L2FBS7|L2FBS7_COLFN;tr|A0A8S9C6R2|A0A8S9C6R2_9PEZI	tr|L2FBS7|L2FBS7_COLFN S1d (Lysyl endopeptidase) subfamily c-terminal domain protein OS=Colletotrichum fructicola (strain Nara gc5) OX=1213859 GN=CGGC5_14555 PE=4 SV=1;tr|A0A8S9C6R2|A0A8S9C6R2_9PEZI Uncharacterized protein OS=Colletotrichum fructicola OX=6	2	4	4	4	17	33.389	27946	Quantified
65	L2FAP1	Beta-glucuronidase	CGGC5_14817		tr|L2FAP1|L2FAP1_COLFN;tr|A0A8S9C800|A0A8S9C800_9PEZI	tr|L2FAP1|L2FAP1_COLFN Beta-glucuronidase OS=Colletotrichum fructicola (strain Nara gc5) OX=1213859 GN=CGGC5_14817 PE=4 SV=1;tr|A0A8S9C800|A0A8S9C800_9PEZI Uncharacterized protein OS=Colletotrichum fructicola OX=690256 GN=CGMCC3_g17662 PE=4 SV=1	2	5	5	5	10.8	65.64	21655	Quantified
66	L2G6A1	Alpha-glucanase	Mutanase-3		tr|L2G6A1|L2G6A1_COLFN;tr|A0A8S9CCJ2|A0A8S9CCJ2_9PEZI	tr|L2G6A1|L2G6A1_COLFN Alpha-glucanase OS=Colletotrichum fructicola (strain Nara gc5) OX=1213859 GN=Mutanase-3 PE=4 SV=1;tr|A0A8S9CCJ2|A0A8S9CCJ2_9PEZI Uncharacterized protein OS=Colletotrichum fructicola OX=690256 GN=CGMCC3_g15911 PE=4 SV=1	2	1	1	1	2.8	54.727	981.03	Quantified
67	L2FPQ1	Exopolygalacturonase	pgaX-0		tr|L2FPQ1|L2FPQ1_COLFN;tr|A0A8S9CD53|A0A8S9CD53_9PEZI;tr|L2FE26|L2FE26_COLFN;tr|A0A8S9CZB4|A0A8S9CZB4_9PEZI	tr|L2FPQ1|L2FPQ1_COLFN Exopolygalacturonase OS=Colletotrichum fructicola (strain Nara gc5) OX=1213859 GN=pgaX-0 PE=3 SV=1;tr|A0A8S9CD53|A0A8S9CD53_9PEZI Putative exopolygalacturonase X OS=Colletotrichum fructicola OX=690256 GN=CGMCC3_g15728 PE=4 SV=1	4	5	5	5	16.3	46.735	249220	Quantified
68	L2FXG1	Glycoside hydrolase family 16 protein	CGGC5_8794		tr|L2FXG1|L2FXG1_COLFN;tr|A0A8S9CDM8|A0A8S9CDM8_9PEZI	tr|L2FXG1|L2FXG1_COLFN Glycoside hydrolase family 16 protein OS=Colletotrichum fructicola (strain Nara gc5) OX=1213859 GN=CGGC5_8794 PE=4 SV=1;tr|A0A8S9CDM8|A0A8S9CDM8_9PEZI Uncharacterized protein OS=Colletotrichum fructicola OX=690256 GN=CGMCC3_g15493 PE	2	6	6	6	32.3	28.387	489640	Quantified
69	L2FHA3	Pectate lyase	plyD-1	FUNCTION: Pectinolytic enzyme consist of four classes of enzymes: pectin lyase, polygalacturonase, pectin methylesterase and rhamnogalacturonase. Among pectinolytic enzymes, pectin lyase is the most important in depolymerization of pectin, since it cleaves internal glycosidic bonds of highly methylated pectins. Favors pectate, the anion, over pectin, the methyl ester. {ECO:0000256|RuleBase:RU3670…	tr|L2FHA3|L2FHA3_COLFN;tr|A0A8S9CDV0|A0A8S9CDV0_9PEZI	tr|L2FHA3|L2FHA3_COLFN Pectate lyase OS=Colletotrichum fructicola (strain Nara gc5) OX=1213859 GN=plyD-1 PE=3 SV=1;tr|A0A8S9CDV0|A0A8S9CDV0_9PEZI Uncharacterized protein OS=Colletotrichum fructicola OX=690256 GN=CGMCC3_g15223 PE=4 SV=1	2	3	3	3	16.7	33.199	24531	Quantified
70	L2FHR9	Peptide hydrolase	lpqL		tr|L2FHR9|L2FHR9_COLFN;tr|A0A8S9CFC5|A0A8S9CFC5_9PEZI	tr|L2FHR9|L2FHR9_COLFN Peptide hydrolase OS=Colletotrichum fructicola (strain Nara gc5) OX=1213859 GN=lpqL PE=3 SV=1;tr|A0A8S9CFC5|A0A8S9CFC5_9PEZI Uncharacterized protein OS=Colletotrichum fructicola OX=690256 GN=CGMCC3_g14770 PE=4 SV=1	2	4	4	4	8.6	51.383	16970	Quantified
71	L2FPH1	Peptidase S41 family protein ustP	ustP-6		tr|L2FPH1|L2FPH1_COLFN;tr|A0A8S9CFW5|A0A8S9CFW5_9PEZI	tr|L2FPH1|L2FPH1_COLFN Peptidase S41 family protein ustP OS=Colletotrichum fructicola (strain Nara gc5) OX=1213859 GN=ustP-6 PE=4 SV=1;tr|A0A8S9CFW5|A0A8S9CFW5_9PEZI Uncharacterized protein OS=Colletotrichum fructicola OX=690256 GN=CGMCC3_g14627 PE=4 SV=1	2	15	15	15	26.4	79.303	614890	Quantified
72	L2FGN8	Exo-beta-1,3-glucanase, putative	CGGC5_13302		tr|L2FGN8|L2FGN8_COLFN;tr|A0A8S9CJT7|A0A8S9CJT7_9PEZI	tr|L2FGN8|L2FGN8_COLFN Exo-beta-1,3-glucanase, putative OS=Colletotrichum fructicola (strain Nara gc5) OX=1213859 GN=CGGC5_13302 PE=4 SV=1;tr|A0A8S9CJT7|A0A8S9CJT7_9PEZI Uncharacterized protein OS=Colletotrichum fructicola OX=690256 GN=CGMCC3_g13139 PE=4 S	2	7	7	7	10.2	83.063	19781	Quantified
73	L2GH06	Gamma-glutamyltranspeptidase	ywrD		tr|L2GH06|L2GH06_COLFN;tr|A0A8S9CK76|A0A8S9CK76_9PEZI	tr|L2GH06|L2GH06_COLFN Gamma-glutamyltranspeptidase OS=Colletotrichum fructicola (strain Nara gc5) OX=1213859 GN=ywrD PE=4 SV=1;tr|A0A8S9CK76|A0A8S9CK76_9PEZI Uncharacterized protein OS=Colletotrichum fructicola OX=690256 GN=CGMCC3_g13160 PE=4 SV=1	2	2	2	2	3.6	65.177	2148.5	Quantified
74	L2FL07	Mannan endo-1,4-beta-mannosidase	MAN4		tr|L2FL07|L2FL07_COLFN;tr|A0A8S9CLY2|A0A8S9CLY2_9PEZI	tr|L2FL07|L2FL07_COLFN Mannan endo-1,4-beta-mannosidase OS=Colletotrichum fructicola (strain Nara gc5) OX=1213859 GN=MAN4 PE=3 SV=1;tr|A0A8S9CLY2|A0A8S9CLY2_9PEZI Uncharacterized protein OS=Colletotrichum fructicola OX=690256 GN=CGMCC3_g12614 PE=4 SV=1	2	3	3	3	9.7	39.731	11431	Quantified
75	L2FGW1	Exopolygalacturonase X-1	pgaX-1-1		tr|L2FGW1|L2FGW1_COLFN;tr|A0A8S9CN39|A0A8S9CN39_9PEZI	tr|L2FGW1|L2FGW1_COLFN Exopolygalacturonase X-1 OS=Colletotrichum fructicola (strain Nara gc5) OX=1213859 GN=pgaX-1-1 PE=3 SV=1;tr|A0A8S9CN39|A0A8S9CN39_9PEZI Putative exopolygalacturonase X OS=Colletotrichum fructicola OX=690256 GN=CGMCC3_g11995 PE=4 SV=1	2	3	3	3	8.5	42.633	26667	Quantified
76	L2G277	Extracellular exo-polygalacturonase	pgxC-1		tr|L2G277|L2G277_COLFN;tr|A0A8S9CPZ4|A0A8S9CPZ4_9PEZI	tr|L2G277|L2G277_COLFN Extracellular exo-polygalacturonase OS=Colletotrichum fructicola (strain Nara gc5) OX=1213859 GN=pgxC-1 PE=3 SV=1;tr|A0A8S9CPZ4|A0A8S9CPZ4_9PEZI Putative exopolygalacturonase C OS=Colletotrichum fructicola OX=690256 GN=CGMCC3_g11548	2	6	6	6	17.9	46.591	70659	Quantified
77	L2GB00	Alpha-glucosidase	agdC		tr|L2GB00|L2GB00_COLFN;tr|A0A8S9CR94|A0A8S9CR94_9PEZI	tr|L2GB00|L2GB00_COLFN Alpha-glucosidase OS=Colletotrichum fructicola (strain Nara gc5) OX=1213859 GN=agdC PE=3 SV=1;tr|A0A8S9CR94|A0A8S9CR94_9PEZI Putative alpha/beta-glucosidase OS=Colletotrichum fructicola OX=690256 GN=CGMCC3_g11096 PE=4 SV=1	2	3	3	3	4.3	103.24	6408.2	Quantified
78	L2GFV1	Putative extracellular serine carboxypeptidase	CGGC5_3157		tr|L2GFV1|L2GFV1_COLFN;tr|A0A8S9CTP0|A0A8S9CTP0_9PEZI	tr|L2GFV1|L2GFV1_COLFN Putative extracellular serine carboxypeptidase OS=Colletotrichum fructicola (strain Nara gc5) OX=1213859 GN=CGGC5_3157 PE=3 SV=1;tr|A0A8S9CTP0|A0A8S9CTP0_9PEZI Putative extracellular serine carboxypeptidase OS=Colletotrichum fructico	2	4	4	4	8.2	62.087	85963	Quantified
79	L2G5A0	Glycoside hydrolase subgroup catalytic core	CGGC5_6741		tr|L2G5A0|L2G5A0_COLFN;tr|A0A8S9CU41|A0A8S9CU41_9PEZI	tr|L2G5A0|L2G5A0_COLFN Glycoside hydrolase subgroup catalytic core OS=Colletotrichum fructicola (strain Nara gc5) OX=1213859 GN=CGGC5_6741 PE=4 SV=1;tr|A0A8S9CU41|A0A8S9CU41_9PEZI Uncharacterized protein OS=Colletotrichum fructicola OX=690256 GN=CGMCC3_g96	2	4	4	4	6.7	63.936	12854	Quantified
80	L2FJJ1	Gdsl-like lipase acylhydrolase	cesA-0		tr|L2FJJ1|L2FJJ1_COLFN;tr|A0A8S9CUH7|A0A8S9CUH7_9PEZI	tr|L2FJJ1|L2FJJ1_COLFN Gdsl-like lipase acylhydrolase OS=Colletotrichum fructicola (strain Nara gc5) OX=1213859 GN=cesA-0 PE=4 SV=1;tr|A0A8S9CUH7|A0A8S9CUH7_9PEZI Uncharacterized protein OS=Colletotrichum fructicola OX=690256 GN=CGMCC3_g9706 PE=4 SV=1	2	9	9	9	51.2	27.822	2171300	Quantified
81	L2FVI0	Glycoside hydrolase family 16 protein	CGGC5_9280		tr|L2FVI0|L2FVI0_COLFN;tr|A0A8S9CUU8|A0A8S9CUU8_9PEZI	tr|L2FVI0|L2FVI0_COLFN Glycoside hydrolase family 16 protein OS=Colletotrichum fructicola (strain Nara gc5) OX=1213859 GN=CGGC5_9280 PE=4 SV=1;tr|A0A8S9CUU8|A0A8S9CUU8_9PEZI Uncharacterized protein OS=Colletotrichum fructicola OX=690256 GN=CGMCC3_g8947 PE=	2	11	11	11	59.9	28.848	8658800	Quantified
82	L2GGR5	Peptide hydrolase	APE3-0		tr|L2GGR5|L2GGR5_COLFN;tr|A0A8S9CW68|A0A8S9CW68_9PEZI	tr|L2GGR5|L2GGR5_COLFN Peptide hydrolase OS=Colletotrichum fructicola (strain Nara gc5) OX=1213859 GN=APE3-0 PE=3 SV=1;tr|A0A8S9CW68|A0A8S9CW68_9PEZI Aminopeptidase Y OS=Colletotrichum fructicola OX=690256 GN=CGMCC3_g9100 PE=4 SV=1	2	9	9	9	19.2	56.294	128510	Quantified
83	L2FSY3	Carboxypeptidase B	CPB1		tr|L2FSY3|L2FSY3_COLFN;tr|A0A8S9CZL4|A0A8S9CZL4_9PEZI	tr|L2FSY3|L2FSY3_COLFN Carboxypeptidase B OS=Colletotrichum fructicola (strain Nara gc5) OX=1213859 GN=CPB1 PE=3 SV=1;tr|A0A8S9CZL4|A0A8S9CZL4_9PEZI Uncharacterized protein OS=Colletotrichum fructicola OX=690256 GN=CGMCC3_g8456 PE=4 SV=1	2	9	9	9	22.8	52.083	68833	Quantified
84	L2FMZ5	Endo-beta-1,6-glucanase	exgB		tr|L2FMZ5|L2FMZ5_COLFN;tr|A0A8S9D1S3|A0A8S9D1S3_9PEZI	tr|L2FMZ5|L2FMZ5_COLFN Endo-beta-1,6-glucanase OS=Colletotrichum fructicola (strain Nara gc5) OX=1213859 GN=exgB PE=3 SV=1;tr|A0A8S9D1S3|A0A8S9D1S3_9PEZI Putative glucan endo-1,6-beta-glucosidase B OS=Colletotrichum fructicola OX=690256 GN=CGMCC3_g7137 PE=	2	12	12	12	39.7	47.721	1002700	Quantified
85	L2GJS1	Extracellular endoglucanase	eglB		tr|L2GJS1|L2GJS1_COLFN;tr|A0A8S9D263|A0A8S9D263_9PEZI	tr|L2GJS1|L2GJS1_COLFN Extracellular endoglucanase OS=Colletotrichum fructicola (strain Nara gc5) OX=1213859 GN=eglB PE=3 SV=1;tr|A0A8S9D263|A0A8S9D263_9PEZI Putative endo-beta-1,4-glucanase B OS=Colletotrichum fructicola OX=690256 GN=CGMCC3_g7577 PE=4 SV=	2	4	4	4	15.9	36.919	24967	Quantified
86	L2GGF2	Aspartic endopeptidase	pepA		tr|L2GGF2|L2GGF2_COLFN;tr|A0A8S9D3C6|A0A8S9D3C6_9PEZI	tr|L2GGF2|L2GGF2_COLFN Aspartic endopeptidase OS=Colletotrichum fructicola (strain Nara gc5) OX=1213859 GN=pepA PE=3 SV=1;tr|A0A8S9D3C6|A0A8S9D3C6_9PEZI Uncharacterized protein OS=Colletotrichum fructicola OX=690256 GN=CGMCC3_g6276 PE=4 SV=1	2	4	4	4	10.2	50.371	13770	Quantified
87	L2FW13	Carboxypeptidase a1	CGGC5_1094		tr|L2FW13|L2FW13_COLFN;tr|A0A8S9D3G6|A0A8S9D3G6_9PEZI	tr|L2FW13|L2FW13_COLFN Carboxypeptidase a1 OS=Colletotrichum fructicola (strain Nara gc5) OX=1213859 GN=CGGC5_1094 PE=3 SV=1;tr|A0A8S9D3G6|A0A8S9D3G6_9PEZI Uncharacterized protein OS=Colletotrichum fructicola OX=690256 GN=CGMCC3_g6805 PE=4 SV=1	2	3	3	3	10.2	45.67	29060	Quantified
88	L2GEA9	Cutinase	axe-2-5	FUNCTION: Catalyzes the hydrolysis of cutin, a polyester that forms the structure of plant cuticle. {ECO:0000256|RuleBase:RU361263}.	tr|L2GEA9|L2GEA9_COLFN;tr|A0A8S9D547|A0A8S9D547_9PEZI	tr|L2GEA9|L2GEA9_COLFN Cutinase OS=Colletotrichum fructicola (strain Nara gc5) OX=1213859 GN=axe-2-5 PE=3 SV=1;tr|A0A8S9D547|A0A8S9D547_9PEZI Uncharacterized protein OS=Colletotrichum fructicola OX=690256 GN=CGMCC3_g5838 PE=4 SV=1	2	2	2	2	5.1	34.019	7795.9	Quantified
89	L2GBL6	Pectin lyase	pelF-1-1		tr|L2GBL6|L2GBL6_COLFN;tr|A0A8S9D4R1|A0A8S9D4R1_9PEZI	tr|L2GBL6|L2GBL6_COLFN Pectin lyase OS=Colletotrichum fructicola (strain Nara gc5) OX=1213859 GN=pelF-1-1 PE=3 SV=1;tr|A0A8S9D4R1|A0A8S9D4R1_9PEZI Putative pectin lyase OS=Colletotrichum fructicola OX=690256 GN=CGMCC3_g4551 PE=4 SV=1	2	2	2	2	6.8	49.058	16780	Quantified
90	L2GDR8	Glycosyl hydrolase	DFG5-0		tr|L2GDR8|L2GDR8_COLFN;tr|A0A8S9D4P6|A0A8S9D4P6_9PEZI	tr|L2GDR8|L2GDR8_COLFN Glycosyl hydrolase OS=Colletotrichum fructicola (strain Nara gc5) OX=1213859 GN=DFG5-0 PE=4 SV=1;tr|A0A8S9D4P6|A0A8S9D4P6_9PEZI Uncharacterized protein OS=Colletotrichum fructicola OX=690256 GN=CGMCC3_g5905 PE=4 SV=1	2	6	6	6	19.6	42.293	175990	Quantified
91	L2FDM6	Peptide hydrolase	APE3-1		tr|L2FDM6|L2FDM6_COLFN;tr|A0A8S9D5Y5|A0A8S9D5Y5_9PEZI	tr|L2FDM6|L2FDM6_COLFN Peptide hydrolase OS=Colletotrichum fructicola (strain Nara gc5) OX=1213859 GN=APE3-1 PE=3 SV=1;tr|A0A8S9D5Y5|A0A8S9D5Y5_9PEZI Uncharacterized protein OS=Colletotrichum fructicola OX=690256 GN=CGMCC3_g4335 PE=4 SV=1	2	1	1	1	1.4	52.922	6146.3	Quantified
92	A0A8S9D6L1	Alpha-glucosidase	CGMCC3_g4012		tr|A0A8S9D6L1|A0A8S9D6L1_9PEZI;tr|A0A7J6IQE0|A0A7J6IQE0_COLFN;tr|L2G5D2|L2G5D2_COLFN	tr|A0A8S9D6L1|A0A8S9D6L1_9PEZI Alpha-glucosidase OS=Colletotrichum fructicola OX=690256 GN=CGMCC3_g4012 PE=4 SV=1;tr|A0A7J6IQE0|A0A7J6IQE0_COLFN Alpha-glucosidase OS=Colletotrichum fructicola (strain Nara gc5) OX=1213859 GN=agdA PE=3 SV=1;tr|L2G5D2|L2G5D2_	3	4	4	4	3.5	119.18	1688.2	Quantified
93	L2FPZ4	Pectate lyase	PLB		tr|L2FPZ4|L2FPZ4_COLFN;tr|A0A8S9D8V9|A0A8S9D8V9_9PEZI	tr|L2FPZ4|L2FPZ4_COLFN Pectate lyase OS=Colletotrichum fructicola (strain Nara gc5) OX=1213859 GN=PLB PE=3 SV=1;tr|A0A8S9D8V9|A0A8S9D8V9_9PEZI Pectate lyase B OS=Colletotrichum fructicola OX=690256 GN=CGMCC3_g4436 PE=4 SV=1	2	15	15	15	56.8	34.273	708220	Quantified
94	L2FPD8	Endo-xylogalacturonan hydrolase A	xghA		tr|L2FPD8|L2FPD8_COLFN;tr|A0A8S9DAC6|A0A8S9DAC6_9PEZI	tr|L2FPD8|L2FPD8_COLFN Endo-xylogalacturonan hydrolase A OS=Colletotrichum fructicola (strain Nara gc5) OX=1213859 GN=xghA PE=3 SV=1;tr|A0A8S9DAC6|A0A8S9DAC6_9PEZI Endo-xylogalacturonan hydrolase A OS=Colletotrichum fructicola OX=690256 GN=CGMCC3_g4075 PE=	2	8	8	8	27.1	41.827	94245	Quantified
95	L2GE46	Extracelular serine carboxypeptidase	CGGC5_3750		tr|L2GE46|L2GE46_COLFN;tr|A0A8S9DB54|A0A8S9DB54_9PEZI	tr|L2GE46|L2GE46_COLFN Extracelular serine carboxypeptidase OS=Colletotrichum fructicola (strain Nara gc5) OX=1213859 GN=CGGC5_3750 PE=3 SV=1;tr|A0A8S9DB54|A0A8S9DB54_9PEZI Putative extracellular serine carboxypeptidase OS=Colletotrichum fructicola OX=6902	2	6	6	6	12.7	61.743	7769	Quantified
96	L2FUW5	Arabinan endo-alpha-l-arabinosidase a	xsa-1		tr|L2FUW5|L2FUW5_COLFN;tr|A0A8S9DBJ7|A0A8S9DBJ7_9PEZI	tr|L2FUW5|L2FUW5_COLFN Arabinan endo-alpha-l-arabinosidase a OS=Colletotrichum fructicola (strain Nara gc5) OX=1213859 GN=xsa-1 PE=3 SV=1;tr|A0A8S9DBJ7|A0A8S9DBJ7_9PEZI Uncharacterized protein OS=Colletotrichum fructicola OX=690256 GN=CGMCC3_g2268 PE=4 SV=	2	3	3	3	6.9	56.001	23589	Quantified
97	L2FD79	Carboxylic ester hydrolase	LIP4-4		tr|L2FD79|L2FD79_COLFN;tr|A0A8S9DBU7|A0A8S9DBU7_9PEZI	tr|L2FD79|L2FD79_COLFN Carboxylic ester hydrolase OS=Colletotrichum fructicola (strain Nara gc5) OX=1213859 GN=LIP4-4 PE=3 SV=1;tr|A0A8S9DBU7|A0A8S9DBU7_9PEZI Uncharacterized protein OS=Colletotrichum fructicola OX=690256 GN=CGMCC3_g3584 PE=4 SV=1	2	9	9	9	22.8	62.035	163270	Quantified
98	L2FAW3	Putative xyloglucan-specific endo-beta-1,4-glucanase A	xgeA-1		tr|L2FAW3|L2FAW3_COLFN;tr|A0A8S9DD78|A0A8S9DD78_9PEZI	tr|L2FAW3|L2FAW3_COLFN Putative xyloglucan-specific endo-beta-1,4-glucanase A OS=Colletotrichum fructicola (strain Nara gc5) OX=1213859 GN=xgeA-1 PE=3 SV=1;tr|A0A8S9DD78|A0A8S9DD78_9PEZI Uncharacterized protein OS=Colletotrichum fructicola OX=690256 GN=CGM	2	1	1	1	4.2	35.81	18721	Quantified
99	L2FLA6	Bifunctional epoxide hydrolase 2	EPHX2-3		tr|L2FLA6|L2FLA6_COLFN;tr|A0A8S9DDC3|A0A8S9DDC3_9PEZI	tr|L2FLA6|L2FLA6_COLFN Bifunctional epoxide hydrolase 2 OS=Colletotrichum fructicola (strain Nara gc5) OX=1213859 GN=EPHX2-3 PE=4 SV=1;tr|A0A8S9DDC3|A0A8S9DDC3_9PEZI Uncharacterized protein OS=Colletotrichum fructicola OX=690256 GN=CGMCC3_g1486 PE=4 SV=1	2	3	3	3	11.7	38.594	57153	Quantified
100	L2FIK5	Evolved d-pantonohydrolase	gnl-2		tr|L2FIK5|L2FIK5_COLFN;tr|A0A8S9DDG8|A0A8S9DDG8_9PEZI	tr|L2FIK5|L2FIK5_COLFN Evolved d-pantonohydrolase OS=Colletotrichum fructicola (strain Nara gc5) OX=1213859 GN=gnl-2 PE=4 SV=1;tr|A0A8S9DDG8|A0A8S9DDG8_9PEZI Uncharacterized protein OS=Colletotrichum fructicola OX=690256 GN=CGMCC3_g2466 PE=4 SV=1	2	3	3	3	5.7	43.446	4240	Quantified
101	L2GAD4	Polygalacturonase 3	pgaD		tr|L2GAD4|L2GAD4_COLFN;tr|A0A8S9DGT6|A0A8S9DGT6_9PEZI	tr|L2GAD4|L2GAD4_COLFN Polygalacturonase 3 OS=Colletotrichum fructicola (strain Nara gc5) OX=1213859 GN=pgaD PE=3 SV=1;tr|A0A8S9DGT6|A0A8S9DGT6_9PEZI Putative endopolygalacturonase D OS=Colletotrichum fructicola OX=690256 GN=CGMCC3_g2333 PE=4 SV=1	2	4	4	4	22	38.349	880800	Quantified
102	L2FKE6	Endonuclease exonuclease phosphatase family protein	spmT		tr|L2FKE6|L2FKE6_COLFN;tr|A0A8S9DH49|A0A8S9DH49_9PEZI	tr|L2FKE6|L2FKE6_COLFN Endonuclease exonuclease phosphatase family protein OS=Colletotrichum fructicola (strain Nara gc5) OX=1213859 GN=spmT PE=4 SV=1;tr|A0A8S9DH49|A0A8S9DH49_9PEZI Uncharacterized protein OS=Colletotrichum fructicola OX=690256 GN=CGMCC3_g	2	13	13	13	58	47.679	1825600	Quantified
103	L2FY51	Glycoside hydrolase family 74 protein	cel74a-1		tr|L2FY51|L2FY51_COLFN;tr|A0A8S9DI34|A0A8S9DI34_9PEZI	tr|L2FY51|L2FY51_COLFN Glycoside hydrolase family 74 protein OS=Colletotrichum fructicola (strain Nara gc5) OX=1213859 GN=cel74a-1 PE=4 SV=1;tr|A0A8S9DI34|A0A8S9DI34_9PEZI Xyloglucanase OS=Colletotrichum fructicola OX=690256 GN=CGMCC3_g1764 PE=4 SV=1	2	5	5	5	9.4	81.008	7340.7	Quantified
104	L2FF33	Metalloprotease	CGGC5_1963		tr|L2FF33|L2FF33_COLFN;tr|A0A8S9C6S7|A0A8S9C6S7_9PEZI;tr|A0A7J6IHV6|A0A7J6IHV6_COLFN	tr|L2FF33|L2FF33_COLFN Metalloprotease OS=Colletotrichum fructicola (strain Nara gc5) OX=1213859 GN=CGGC5_1963 PE=3 SV=1;tr|A0A8S9C6S7|A0A8S9C6S7_9PEZI Extracellular metalloprotease OS=Colletotrichum fructicola OX=690256 GN=CGMCC3_g16964 PE=4 SV=1;tr|A0A7J	3	1	1	1	5.1	30.098	25591	Quantified	Protease
105	A0A7J6IS30	Alkaline proteinase	prb1-0		tr|A0A7J6IS30|A0A7J6IS30_COLFN;tr|A0A8S9DEA2|A0A8S9DEA2_9PEZI;tr|L2FCI6|L2FCI6_COLFN	tr|A0A7J6IS30|A0A7J6IS30_COLFN Alkaline proteinase OS=Colletotrichum fructicola (strain Nara gc5) OX=1213859 GN=prb1-0 PE=3 SV=1;tr|A0A8S9DEA2|A0A8S9DEA2_9PEZI Alkaline proteinase OS=Colletotrichum fructicola OX=690256 GN=CGMCC3_g3309 PE=4 SV=1;tr|L2FCI6|L	3	2	2	2	6.8	40.938	26436	Quantified
106	L2FNW0	Subtilisin-like serine protease	CGGC5_11772		tr|L2FNW0|L2FNW0_COLFN;tr|A0A8S9DIG5|A0A8S9DIG5_9PEZI;tr|A0A7J6IUX2|A0A7J6IUX2_COLFN	tr|L2FNW0|L2FNW0_COLFN Subtilisin-like serine protease OS=Colletotrichum fructicola (strain Nara gc5) OX=1213859 GN=CGGC5_11772 PE=3 SV=1;tr|A0A8S9DIG5|A0A8S9DIG5_9PEZI Subtilisin-like proteinase OS=Colletotrichum fructicola OX=690256 GN=CGMCC3_g1200 PE=4	3	2	2	2	5.7	54.104	5976.6	Quantified
107	L2FRF4	Secreted aspartic proteinase	CGGC5_10516		tr|L2FRF4|L2FRF4_COLFN;tr|A0A8S9D742|A0A8S9D742_9PEZI;tr|A0A7J6IWC3|A0A7J6IWC3_COLFN	tr|L2FRF4|L2FRF4_COLFN Secreted aspartic proteinase OS=Colletotrichum fructicola (strain Nara gc5) OX=1213859 GN=CGGC5_10516 PE=4 SV=1;tr|A0A8S9D742|A0A8S9D742_9PEZI Uncharacterized protein OS=Colletotrichum fructicola OX=690256 GN=CGMCC3_g5607 PE=4 SV=1;t	3	10	10	10	36.8	44.991	225760	Quantified
108	A0A8S9CTA8	Minor extracellular protease vpr	CGMCC3_g10409		tr|A0A8S9CTA8|A0A8S9CTA8_9PEZI;tr|A0A7J6J4T9|A0A7J6J4T9_COLFN;tr|L2GC71|L2GC71_COLFN;tr|L2FYH7|L2FYH7_COLFN	tr|A0A8S9CTA8|A0A8S9CTA8_9PEZI Uncharacterized protein OS=Colletotrichum fructicola OX=690256 GN=CGMCC3_g10409 PE=4 SV=1;tr|A0A7J6J4T9|A0A7J6J4T9_COLFN Minor extracellular protease vpr OS=Colletotrichum fructicola (strain Nara gc5) OX=1213859 GN=vpr-17 PE=	4	8	8	8	17.7	93.034	120850	Quantified
109	A0A8S9DMW8	Alkaline protease 1	CGMCC3_g598		tr|A0A8S9DMW8|A0A8S9DMW8_9PEZI;tr|A0A7J6J8N0|A0A7J6J8N0_COLFN	tr|A0A8S9DMW8|A0A8S9DMW8_9PEZI Alkaline protease 1 OS=Colletotrichum fructicola OX=690256 GN=CGMCC3_g598 PE=4 SV=1;tr|A0A7J6J8N0|A0A7J6J8N0_COLFN Alkaline protease 1 OS=Colletotrichum fructicola (strain Nara gc5) OX=1213859 GN=alp1-4 PE=3 SV=1	2	2	2	2	7.4	43.376	16720	Quantified
110	L2FK37	Secreted serine protease	CGGC5_12523		tr|L2FK37|L2FK37_COLFN;tr|A0A8S9DBD7|A0A8S9DBD7_9PEZI;tr|A0A7J6JIH4|A0A7J6JIH4_COLFN	tr|L2FK37|L2FK37_COLFN Secreted serine protease OS=Colletotrichum fructicola (strain Nara gc5) OX=1213859 GN=CGGC5_12523 PE=3 SV=1;tr|A0A8S9DBD7|A0A8S9DBD7_9PEZI Uncharacterized protein OS=Colletotrichum fructicola OX=690256 GN=CGMCC3_g4765 PE=4 SV=1;tr|A0	3	3	3	3	15.9	37.863	3123000	Quantified
111	L2G6Y8	M6 family metalloprotease domain-containing protein	CGGC5_5983		tr|L2G6Y8|L2G6Y8_COLFN;tr|A0A8S9DHG0|A0A8S9DHG0_9PEZI;tr|A0A7J6JPV0|A0A7J6JPV0_COLFN	tr|L2G6Y8|L2G6Y8_COLFN M6 family metalloprotease domain-containing protein OS=Colletotrichum fructicola (strain Nara gc5) OX=1213859 GN=CGGC5_5983 PE=4 SV=1;tr|A0A8S9DHG0|A0A8S9DHG0_9PEZI Putative secreted metallopeptidase OS=Colletotrichum fructicola OX=6	3	5	5	5	10.7	68.114	29220	Quantified
112	L2FD94	Extracellular metalloprotease	CGGC5_14425		tr|L2FD94|L2FD94_COLFN;tr|A0A8S9C7I3|A0A8S9C7I3_9PEZI	tr|L2FD94|L2FD94_COLFN Extracellular metalloprotease OS=Colletotrichum fructicola (strain Nara gc5) OX=1213859 GN=CGGC5_14425 PE=3 SV=1;tr|A0A8S9C7I3|A0A8S9C7I3_9PEZI Extracellular metalloprotease OS=Colletotrichum fructicola OX=690256 GN=CGMCC3_g17699 PE=	2	1	1	1	2.9	34.072	187950	Quantified
113	L2G5E5	Minor extracellular protease vpr	vpr-15		tr|L2G5E5|L2G5E5_COLFN;tr|A0A8S9CGU6|A0A8S9CGU6_9PEZI	tr|L2G5E5|L2G5E5_COLFN Minor extracellular protease vpr OS=Colletotrichum fructicola (strain Nara gc5) OX=1213859 GN=vpr-15 PE=3 SV=1;tr|A0A8S9CGU6|A0A8S9CGU6_9PEZI Uncharacterized protein OS=Colletotrichum fructicola OX=690256 GN=CGMCC3_g14366 PE=4 SV=1	2	6	6	6	9.7	98.363	112290	Quantified
114	L2G2C3	Aspartyl protease 3	CGGC5_7445		tr|L2G2C3|L2G2C3_COLFN;tr|A0A8S9CL17|A0A8S9CL17_9PEZI	tr|L2G2C3|L2G2C3_COLFN Aspartyl protease 3 OS=Colletotrichum fructicola (strain Nara gc5) OX=1213859 GN=CGGC5_7445 PE=3 SV=1;tr|A0A8S9CL17|A0A8S9CL17_9PEZI Putative aspergillopepsin A-like aspartic endopeptidase OS=Colletotrichum fructicola OX=690256 GN=CG	2	7	7	7	19.3	47.88	213420	Quantified
115	L2GDZ6	Extracellular metalloprotease	CGGC5_4166		tr|L2GDZ6|L2GDZ6_COLFN;tr|A0A8S9CL75|A0A8S9CL75_9PEZI	tr|L2GDZ6|L2GDZ6_COLFN Extracellular metalloprotease OS=Colletotrichum fructicola (strain Nara gc5) OX=1213859 GN=CGGC5_4166 PE=3 SV=1;tr|A0A8S9CL75|A0A8S9CL75_9PEZI Uncharacterized protein OS=Colletotrichum fructicola OX=690256 GN=CGMCC3_g13292 PE=4 SV=1	2	1	1	1	4.7	33.01	8868.4	Quantified
116	L2FZI0	Minor extracellular protease vpr	vpr-7		tr|L2FZI0|L2FZI0_COLFN;tr|A0A8S9CNP5|A0A8S9CNP5_9PEZI	tr|L2FZI0|L2FZI0_COLFN Minor extracellular protease vpr OS=Colletotrichum fructicola (strain Nara gc5) OX=1213859 GN=vpr-7 PE=3 SV=1;tr|A0A8S9CNP5|A0A8S9CNP5_9PEZI Uncharacterized protein OS=Colletotrichum fructicola OX=690256 GN=CGMCC3_g12647 PE=4 SV=1	2	4	4	4	6	98.491	5998.8	Quantified
117	A0A8S9D2B6	Subtilisin-like protease	CGMCC3_g7532		tr|A0A8S9D2B6|A0A8S9D2B6_9PEZI;tr|L2GIN7|L2GIN7_COLFN	tr|A0A8S9D2B6|A0A8S9D2B6_9PEZI Subtilisin-like protease OS=Colletotrichum fructicola OX=690256 GN=CGMCC3_g7532 PE=4 SV=1;tr|L2GIN7|L2GIN7_COLFN Subtilisin-like protease OS=Colletotrichum fructicola (strain Nara gc5) OX=1213859 GN=CGGC5_2662 PE=3 SV=1	2	3	3	3	4.7	81.945	4815	Quantified
118	L2FEA7	Minor extracellular protease vpr	vpr-8		tr|L2FEA7|L2FEA7_COLFN;tr|A0A8S9D5W7|A0A8S9D5W7_9PEZI	tr|L2FEA7|L2FEA7_COLFN Minor extracellular protease vpr OS=Colletotrichum fructicola (strain Nara gc5) OX=1213859 GN=vpr-8 PE=3 SV=1;tr|A0A8S9D5W7|A0A8S9D5W7_9PEZI Uncharacterized protein OS=Colletotrichum fructicola OX=690256 GN=CGMCC3_g6191 PE=4 SV=1	2	8	8	8	10.7	99.336	20310	Quantified
119	L2FQ83	Extracellular metalloproteinase	mep		tr|L2FQ83|L2FQ83_COLFN;tr|A0A8S9DBL9|A0A8S9DBL9_9PEZI	tr|L2FQ83|L2FQ83_COLFN Extracellular metalloproteinase OS=Colletotrichum fructicola (strain Nara gc5) OX=1213859 GN=mep PE=3 SV=1;tr|A0A8S9DBL9|A0A8S9DBL9_9PEZI Extracellular metalloproteinase OS=Colletotrichum fructicola OX=690256 GN=CGMCC3_g4461 PE=4 SV=	2	3	3	3	6.4	68.711	19241	Quantified
120	A0A8S9DD80	Uncharacterized protein	CGMCC3_g3921		tr|A0A8S9DD80|A0A8S9DD80_9PEZI;tr|L2G1P8|L2G1P8_COLFN;tr|A0A8S9DDE9|A0A8S9DDE9_9PEZI	tr|A0A8S9DD80|A0A8S9DD80_9PEZI Uncharacterized protein OS=Colletotrichum fructicola OX=690256 GN=CGMCC3_g3921 PE=4 SV=1;tr|L2G1P8|L2G1P8_COLFN Minor extracellular protease vpr OS=Colletotrichum fructicola (strain Nara gc5) OX=1213859 GN=vpr-1 PE=3 SV=1;tr|	3	3	3	3	3.6	93.967	5055.9	Quantified
121	L2G6Y9	Minor extracellular protease vpr	vpr-16		tr|L2G6Y9|L2G6Y9_COLFN;tr|A0A8S9DKY4|A0A8S9DKY4_9PEZI	tr|L2G6Y9|L2G6Y9_COLFN Minor extracellular protease vpr OS=Colletotrichum fructicola (strain Nara gc5) OX=1213859 GN=vpr-16 PE=4 SV=1;tr|A0A8S9DKY4|A0A8S9DKY4_9PEZI Uncharacterized protein OS=Colletotrichum fructicola OX=690256 GN=CGMCC3_g496 PE=4 SV=1	2	2	2	2	2.2	97.452	3303.6	Quantified
122	A0A7J6J7W4	Small secreted protein	CGGC5_v007564		tr|A0A7J6J7W4|A0A7J6J7W4_COLFN;tr|A0A8S9D3W1|A0A8S9D3W1_9PEZI;tr|L2GB59|L2GB59_COLFN	tr|A0A7J6J7W4|A0A7J6J7W4_COLFN Secreted protein OS=Colletotrichum fructicola (strain Nara gc5) OX=1213859 GN=CGGC5_v007564 PE=4 SV=1;tr|A0A8S9D3W1|A0A8S9D3W1_9PEZI Uncharacterized protein OS=Colletotrichum fructicola OX=690256 GN=CGMCC3_g6914 PE=4 SV=1;tr|	3	8	8	8	75.4	13.906	5052900	Quantified	Small secreted protein
123	L2GCE2	Small secreted protein	CGGC5_4072		tr|L2GCE2|L2GCE2_COLFN;tr|A0A8S9CGN2|A0A8S9CGN2_9PEZI	tr|L2GCE2|L2GCE2_COLFN Secreted protein OS=Colletotrichum fructicola (strain Nara gc5) OX=1213859 GN=CGGC5_4072 PE=4 SV=1;tr|A0A8S9CGN2|A0A8S9CGN2_9PEZI Uncharacterized protein OS=Colletotrichum fructicola OX=690256 GN=CGMCC3_g13453 PE=4 SV=1	2	1	1	1	7.3	23.877	91694	Quantified
124	L2FFE0	Small secreted protein	CGGC5_14093		tr|L2FFE0|L2FFE0_COLFN;tr|A0A8S9CL58|A0A8S9CL58_9PEZI	tr|L2FFE0|L2FFE0_COLFN Small secreted protein OS=Colletotrichum fructicola (strain Nara gc5) OX=1213859 GN=CGGC5_14093 PE=4 SV=1;tr|A0A8S9CL58|A0A8S9CL58_9PEZI Uncharacterized protein OS=Colletotrichum fructicola OX=690256 GN=CGMCC3_g13314 PE=4 SV=1	2	3	3	3	45.8	15.292	5975900	Quantified
125	L2GCH6	Small secreted protein	CGGC5_4144		tr|L2GCH6|L2GCH6_COLFN;tr|A0A8S9CLC9|A0A8S9CLC9_9PEZI	tr|L2GCH6|L2GCH6_COLFN Small secreted protein OS=Colletotrichum fructicola (strain Nara gc5) OX=1213859 GN=CGGC5_4144 PE=4 SV=1;tr|A0A8S9CLC9|A0A8S9CLC9_9PEZI Uncharacterized protein OS=Colletotrichum fructicola OX=690256 GN=CGMCC3_g12588 PE=4 SV=1	2	2	2	2	23	13.519	545630	Quantified
126	L2G9G1	Small secreted protein	CGGC5_4969		tr|L2G9G1|L2G9G1_COLFN;tr|A0A8S9CUU9|A0A8S9CUU9_9PEZI	tr|L2G9G1|L2G9G1_COLFN Secreted protein OS=Colletotrichum fructicola (strain Nara gc5) OX=1213859 GN=CGGC5_4969 PE=4 SV=1;tr|A0A8S9CUU9|A0A8S9CUU9_9PEZI Uncharacterized protein OS=Colletotrichum fructicola OX=690256 GN=CGMCC3_g9620 PE=4 SV=1	2	8	8	8	34.7	22.616	9580100	Quantified
127	L2FZV2	Small secreted protein NIS1	CGGC5_8593		tr|L2FZV2|L2FZV2_COLFN;tr|A0A8S9CZK2|A0A8S9CZK2_9PEZI	tr|L2FZV2|L2FZV2_COLFN Secreted protein NIS1 OS=Colletotrichum fructicola (strain Nara gc5) OX=1213859 GN=CGGC5_8593 PE=4 SV=1;tr|A0A8S9CZK2|A0A8S9CZK2_9PEZI Uncharacterized protein OS=Colletotrichum fructicola OX=690256 GN=CGMCC3_g7674 PE=4 SV=1	2	1	1	1	7.7	14.832	1886200	Quantified
128	L2GIP2	Small secreted protein	CGGC5_2667		tr|L2GIP2|L2GIP2_COLFN;tr|A0A8S9D0Y0|A0A8S9D0Y0_9PEZI	tr|L2GIP2|L2GIP2_COLFN Secreted protein OS=Colletotrichum fructicola (strain Nara gc5) OX=1213859 GN=CGGC5_2667 PE=4 SV=1;tr|A0A8S9D0Y0|A0A8S9D0Y0_9PEZI Uncharacterized protein OS=Colletotrichum fructicola OX=690256 GN=CGMCC3_g7537 PE=4 SV=1	2	1	1	1	12.5	10.757	87166	Quantified
129	L2G8K1	Small secreted protein	CGGC5_5250		tr|L2G8K1|L2G8K1_COLFN;tr|A0A8S9D1A2|A0A8S9D1A2_9PEZI	tr|L2G8K1|L2G8K1_COLFN Small secreted protein OS=Colletotrichum fructicola (strain Nara gc5) OX=1213859 GN=CGGC5_5250 PE=4 SV=1;tr|A0A8S9D1A2|A0A8S9D1A2_9PEZI Uncharacterized protein OS=Colletotrichum fructicola OX=690256 GN=CGMCC3_g7282 PE=4 SV=1	2	2	2	2	16.7	19.284	28046	Quantified
130	L2GEJ8	Small secreted protein	CGGC5_3756		tr|L2GEJ8|L2GEJ8_COLFN;tr|A0A8S9DA88|A0A8S9DA88_9PEZI	tr|L2GEJ8|L2GEJ8_COLFN Small secreted protein OS=Colletotrichum fructicola (strain Nara gc5) OX=1213859 GN=CGGC5_3756 PE=4 SV=1;tr|A0A8S9DA88|A0A8S9DA88_9PEZI Uncharacterized protein OS=Colletotrichum fructicola OX=690256 GN=CGMCC3_g4618 PE=4 SV=1	2	2	2	2	17.1	14.885	122540	Quantified
131	L2GA15	Small secreted protein	CGGC5_5006		tr|L2GA15|L2GA15_COLFN;tr|A0A8S9DEC6|A0A8S9DEC6_9PEZI	tr|L2GA15|L2GA15_COLFN Secreted protein OS=Colletotrichum fructicola (strain Nara gc5) OX=1213859 GN=CGGC5_5006 PE=4 SV=1;tr|A0A8S9DEC6|A0A8S9DEC6_9PEZI Uncharacterized protein OS=Colletotrichum fructicola OX=690256 GN=CGMCC3_g1086 PE=4 SV=1	2	2	2	2	16.5	17.051	23416	Quantified
132	L2G6C4	Small secreted protein	CGGC5_5990		tr|L2G6C4|L2G6C4_COLFN;tr|A0A8S9DFX1|A0A8S9DFX1_9PEZI	tr|L2G6C4|L2G6C4_COLFN Secreted protein OS=Colletotrichum fructicola (strain Nara gc5) OX=1213859 GN=CGGC5_5990 PE=4 SV=1;tr|A0A8S9DFX1|A0A8S9DFX1_9PEZI Uncharacterized protein OS=Colletotrichum fructicola OX=690256 GN=CGMCC3_g2155 PE=4 SV=1	2	1	1	1	19.7	7.6366	190040	Quantified
133	L2FKE0	Small secreted protein	CGGC5_1666		tr|L2FKE0|L2FKE0_COLFN;tr|A0A8S9DI16|A0A8S9DI16_9PEZI	tr|L2FKE0|L2FKE0_COLFN Putative secreted protein OS=Colletotrichum fructicola (strain Nara gc5) OX=1213859 GN=CGGC5_1666 PE=4 SV=1;tr|A0A8S9DI16|A0A8S9DI16_9PEZI Uncharacterized protein OS=Colletotrichum fructicola OX=690256 GN=CGMCC3_g1478 PE=4 SV=1	2	6	6	6	32.1	22.728	280610	Quantified
134	L2G6X9	Small secreted protein	CGGC5_5973		tr|L2G6X9|L2G6X9_COLFN;tr|A0A8S9DIJ7|A0A8S9DIJ7_9PEZI	tr|L2G6X9|L2G6X9_COLFN Secreted protein OS=Colletotrichum fructicola (strain Nara gc5) OX=1213859 GN=CGGC5_5973 PE=4 SV=1;tr|A0A8S9DIJ7|A0A8S9DIJ7_9PEZI Uncharacterized protein OS=Colletotrichum fructicola OX=690256 GN=CGMCC3_g2176 PE=4 SV=1	2	2	2	2	31.7	15.414	210820	Quantified
135	L2FF26	Small secreted protein	CGGC5_13739		tr|L2FF26|L2FF26_COLFN;tr|A0A8S9DK82|A0A8S9DK82_9PEZI	tr|L2FF26|L2FF26_COLFN Small secreted protein OS=Colletotrichum fructicola (strain Nara gc5) OX=1213859 GN=CGGC5_13739 PE=4 SV=1;tr|A0A8S9DK82|A0A8S9DK82_9PEZI Uncharacterized protein OS=Colletotrichum fructicola OX=690256 GN=CGMCC3_g1327 PE=4 SV=1	2	2	2	2	17.4	14.978	1091100	Quantified
136	A0A7J6IML1	FAD-linked oxidoreductase ZEB1	ZEB1-4		tr|A0A7J6IML1|A0A7J6IML1_COLFN;tr|A0A8S9CX86|A0A8S9CX86_9PEZI;tr|L2FB65|L2FB65_COLFN	tr|A0A7J6IML1|A0A7J6IML1_COLFN FAD-linked oxidoreductase ZEB1 OS=Colletotrichum fructicola (strain Nara gc5) OX=1213859 GN=ZEB1-4 PE=3 SV=1;tr|A0A8S9CX86|A0A8S9CX86_9PEZI Uncharacterized protein OS=Colletotrichum fructicola OX=690256 GN=CGMCC3_g8588 PE=4 S	3	2	2	2	3	70.387	3018	Quantified	Oxidoreductase
137	A0A7J6IWM0	FAD-linked oxidoreductase	CGGC5_v010632		tr|A0A7J6IWM0|A0A7J6IWM0_COLFN;tr|A0A8S9CKD6|A0A8S9CKD6_9PEZI;tr|L2GB04|L2GB04_COLFN	tr|A0A7J6IWM0|A0A7J6IWM0_COLFN FAD-linked oxidoreductase OS=Colletotrichum fructicola (strain Nara gc5) OX=1213859 GN=CGGC5_v010632 PE=3 SV=1;tr|A0A8S9CKD6|A0A8S9CKD6_9PEZI FAD-linked oxidoreductase OS=Colletotrichum fructicola OX=690256 GN=CGMCC3_g13043 P	3	2	2	2	4.1	63.506	17973	Quantified
138	A0A7J6IZA7	FAD-linked oxidoreductase ZEB1	CGGC5_v008790		tr|A0A7J6IZA7|A0A7J6IZA7_COLFN;tr|A0A8S9D0J0|A0A8S9D0J0_9PEZI;tr|L2GIW2|L2GIW2_COLFN	tr|A0A7J6IZA7|A0A7J6IZA7_COLFN FAD-linked oxidoreductase ZEB1 OS=Colletotrichum fructicola (strain Nara gc5) OX=1213859 GN=CGGC5_v008790 PE=3 SV=1;tr|A0A8S9D0J0|A0A8S9D0J0_9PEZI FAD-linked oxidoreductase OS=Colletotrichum fructicola OX=690256 GN=CGMCC3_g74	3	11	11	11	32.9	61.487	4537200	Quantified
139	L2FM08	FAD dependent oxidoreductase	CGGC5_12013		tr|L2FM08|L2FM08_COLFN;tr|A0A8S9DJP9|A0A8S9DJP9_9PEZI;tr|A0A7J6JAV1|A0A7J6JAV1_COLFN	tr|L2FM08|L2FM08_COLFN FAD dependent oxidoreductase, putative OS=Colletotrichum fructicola (strain Nara gc5) OX=1213859 GN=CGGC5_12013 PE=4 SV=1;tr|A0A8S9DJP9|A0A8S9DJP9_9PEZI Uncharacterized protein OS=Colletotrichum fructicola OX=690256 GN=CGMCC3_g780 PE	3	3	3	3	6.6	49.597	2905.2	Quantified
140	A0A7J6JJP5	FAD-linked oxidoreductase sor8	sor8		tr|A0A7J6JJP5|A0A7J6JJP5_COLFN;tr|A0A8S9CZT8|A0A8S9CZT8_9PEZI;tr|L2GIA3|L2GIA3_COLFN	tr|A0A7J6JJP5|A0A7J6JJP5_COLFN FAD-linked oxidoreductase sor8 OS=Colletotrichum fructicola (strain Nara gc5) OX=1213859 GN=sor8 PE=3 SV=1;tr|A0A8S9CZT8|A0A8S9CZT8_9PEZI FAD-linked oxidoreductase OS=Colletotrichum fructicola OX=690256 GN=CGMCC3_g7933 PE=4 S	3	10	10	10	25	60.822	271460	Quantified
141	A0A7J6JNJ9	Oxidoreductase ptaK	ptaK-1		tr|A0A7J6JNJ9|A0A7J6JNJ9_COLFN;tr|L2G1J4|L2G1J4_COLFN;tr|A0A8S9C861|A0A8S9C861_9PEZI	tr|A0A7J6JNJ9|A0A7J6JNJ9_COLFN Oxidoreductase ptaK OS=Colletotrichum fructicola (strain Nara gc5) OX=1213859 GN=ptaK-1 PE=3 SV=1;tr|L2G1J4|L2G1J4_COLFN Laccase-1 OS=Colletotrichum fructicola (strain Nara gc5) OX=1213859 GN=CGGC5_7698 PE=3 SV=1;tr|A0A8S9C86	3	2	2	2	3.9	66.306	7086.2	Quantified
142	L2FT18	FAD-linked oxidoreductase sorD	sorD-7		tr|L2FT18|L2FT18_COLFN;tr|A0A8S9CK67|A0A8S9CK67_9PEZI	tr|L2FT18|L2FT18_COLFN FAD-linked oxidoreductase sorD OS=Colletotrichum fructicola (strain Nara gc5) OX=1213859 GN=sorD-7 PE=3 SV=1;tr|A0A8S9CK67|A0A8S9CK67_9PEZI Uncharacterized protein OS=Colletotrichum fructicola OX=690256 GN=CGMCC3_g13268 PE=4 SV=1	2	13	13	13	34.3	51.56	250770	Quantified
143	L2FF15	FAD-linked oxidoreductase ZEB1	ZEB1-5		tr|L2FF15|L2FF15_COLFN;tr|A0A8S9CN82|A0A8S9CN82_9PEZI	tr|L2FF15|L2FF15_COLFN FAD-linked oxidoreductase ZEB1 OS=Colletotrichum fructicola (strain Nara gc5) OX=1213859 GN=ZEB1-5 PE=3 SV=1;tr|A0A8S9CN82|A0A8S9CN82_9PEZI FAD-linked oxidoreductase OS=Colletotrichum fructicola OX=690256 GN=CGMCC3_g11975 PE=4 SV=1	2	6	6	6	13.3	60.803	39541	Quantified
144	L2FIZ5	Aif-like mitochondrial oxidoreductase	aif1		tr|L2FIZ5|L2FIZ5_COLFN;tr|A0A8S9D9Q1|A0A8S9D9Q1_9PEZI	tr|L2FIZ5|L2FIZ5_COLFN Aif-like mitochondrial oxidoreductase OS=Colletotrichum fructicola (strain Nara gc5) OX=1213859 GN=aif1 PE=4 SV=1;tr|A0A8S9D9Q1|A0A8S9D9Q1_9PEZI Apoptosis-inducing factor 1 OS=Colletotrichum fructicola OX=690256 GN=CGMCC3_g4985 PE=4	2	6	6	6	14.9	57.849	8814.6	Quantified
145	L2FBP0	CFEM domain-containing protein	CGGC5_15026		tr|L2FBP0|L2FBP0_COLFN;tr|A0A8S9C7J9|A0A8S9C7J9_9PEZI;tr|A0A7J6IFR2|A0A7J6IFR2_COLFN	tr|L2FBP0|L2FBP0_COLFN CFEM domain-containing protein OS=Colletotrichum fructicola (strain Nara gc5) OX=1213859 GN=CGGC5_15026 PE=3 SV=1;tr|A0A8S9C7J9|A0A8S9C7J9_9PEZI Uncharacterized protein OS=Colletotrichum fructicola OX=690256 GN=CGMCC3_g17638 PE=4 SV=	3	2	2	2	9.6	29.76	21582	Quantified	CFEM domain-containing protein
146	A0A8S9CI49	Extracellular CFEM domain-containing protein	CGMCC3_g13683		tr|A0A8S9CI49|A0A8S9CI49_9PEZI;tr|A0A7J6IL24|A0A7J6IL24_COLFN	tr|A0A8S9CI49|A0A8S9CI49_9PEZI Uncharacterized protein OS=Colletotrichum fructicola OX=690256 GN=CGMCC3_g13683 PE=4 SV=1;tr|A0A7J6IL24|A0A7J6IL24_COLFN CFEM domain-containing protein OS=Colletotrichum fructicola (strain Nara gc5) OX=1213859 GN=CGGC5_v01415	2	2	2	2	27.4	15.841	198150	Quantified
147	A0A8S9C4L7	Extracellular CFEM domain-containing protein	CGMCC3_g17372		tr|A0A8S9C4L7|A0A8S9C4L7_9PEZI;tr|A0A7J6IU35|A0A7J6IU35_COLFN	tr|A0A8S9C4L7|A0A8S9C4L7_9PEZI Uncharacterized protein OS=Colletotrichum fructicola OX=690256 GN=CGMCC3_g17372 PE=4 SV=1;tr|A0A7J6IU35|A0A7J6IU35_COLFN CFEM domain-containing protein OS=Colletotrichum fructicola (strain Nara gc5) OX=1213859 GN=CGGC5_v01105	2	4	4	4	24	18.976	1541400	Quantified
148	L2FPQ8	CFEM domain-containing protein	CGGC5_11153		tr|L2FPQ8|L2FPQ8_COLFN;tr|A0A8S9CRW7|A0A8S9CRW7_9PEZI;tr|A0A7J6IZI6|A0A7J6IZI6_COLFN	tr|L2FPQ8|L2FPQ8_COLFN CFEM domain-containing protein OS=Colletotrichum fructicola (strain Nara gc5) OX=1213859 GN=CGGC5_11153 PE=3 SV=1;tr|A0A8S9CRW7|A0A8S9CRW7_9PEZI Uncharacterized protein OS=Colletotrichum fructicola OX=690256 GN=CGMCC3_g10896 PE=4 SV=	3	5	5	5	18.4	28.549	8593100	Quantified
149	L2FGL0	CFEM domain-containing protein	CGGC5_13372		tr|L2FGL0|L2FGL0_COLFN;tr|A0A8S9DHF7|A0A8S9DHF7_9PEZI;tr|A0A7J6J2S3|A0A7J6J2S3_COLFN	tr|L2FGL0|L2FGL0_COLFN CFEM domain-containing protein OS=Colletotrichum fructicola (strain Nara gc5) OX=1213859 GN=CGGC5_13372 PE=4 SV=1;tr|A0A8S9DHF7|A0A8S9DHF7_9PEZI Uncharacterized protein OS=Colletotrichum fructicola OX=690256 GN=CGMCC3_g1446 PE=4 SV=1	3	1	1	1	15.6	8.1285	108080	Quantified
150	L2FGX3	CFEM domain-containing protein	CGGC5_13200		tr|L2FGX3|L2FGX3_COLFN;tr|A0A8S9DK15|A0A8S9DK15_9PEZI;tr|A0A7J6JAG3|A0A7J6JAG3_COLFN	tr|L2FGX3|L2FGX3_COLFN CFEM domain-containing protein OS=Colletotrichum fructicola (strain Nara gc5) OX=1213859 GN=CGGC5_13200 PE=3 SV=1;tr|A0A8S9DK15|A0A8S9DK15_9PEZI Uncharacterized protein OS=Colletotrichum fructicola OX=690256 GN=CGMCC3_g244 PE=4 SV=1;	3	2	2	2	22.4	17.538	446150	Quantified
151	A0A8S9DC39	GPI-anchored CFEM domain protein	CGMCC3_g4280		tr|A0A8S9DC39|A0A8S9DC39_9PEZI;tr|A0A7J6JDA9|A0A7J6JDA9_COLFN	tr|A0A8S9DC39|A0A8S9DC39_9PEZI Uncharacterized protein OS=Colletotrichum fructicola OX=690256 GN=CGMCC3_g4280 PE=4 SV=1;tr|A0A7J6JDA9|A0A7J6JDA9_COLFN GPI-anchored CFEM domain protein OS=Colletotrichum fructicola (strain Nara gc5) OX=1213859 GN=CGGC5_v0065	2	3	3	3	32.7	15.155	699370	Quantified
152	L2G286	Peroxidase	CGGC5_7229		tr|L2G286|L2G286_COLFN;tr|A0A8S9CPN8|A0A8S9CPN8_9PEZI;tr|A0A7J6J6L2|A0A7J6J6L2_COLFN	tr|L2G286|L2G286_COLFN Peroxidase OS=Colletotrichum fructicola (strain Nara gc5) OX=1213859 GN=CGGC5_7229 PE=3 SV=1;tr|A0A8S9CPN8|A0A8S9CPN8_9PEZI Uncharacterized protein OS=Colletotrichum fructicola OX=690256 GN=CGMCC3_g11538 PE=4 SV=1;tr|A0A7J6J6L2|A0A7J	3	3	3	3	13.3	36.93	16121	Quantified	Peroxidase
153	A0A8S9C7X9	Catalase-peroxidase 2	CGMCC3_g16916		tr|A0A8S9C7X9|A0A8S9C7X9_9PEZI;tr|A0A7J6JKW6|A0A7J6JKW6_COLFN;tr|L2FJ81|L2FJ81_COLFN	tr|A0A8S9C7X9|A0A8S9C7X9_9PEZI Catalase-peroxidase 2 OS=Colletotrichum fructicola OX=690256 GN=CGMCC3_g16916 PE=4 SV=1;tr|A0A7J6JKW6|A0A7J6JKW6_COLFN Catalase-peroxidase OS=Colletotrichum fructicola (strain Nara gc5) OX=1213859 GN=KATG2 PE=3 SV=1;tr|L2FJ81	3	11	11	11	16.1	87.968	23456	Quantified
154	L2FB44	Peroxidase	CGGC5_14675		tr|L2FB44|L2FB44_COLFN;tr|A0A8S9DFI5|A0A8S9DFI5_9PEZI;tr|A0A7J6JMP9|A0A7J6JMP9_COLFN	tr|L2FB44|L2FB44_COLFN Peroxidase OS=Colletotrichum fructicola (strain Nara gc5) OX=1213859 GN=CGGC5_14675 PE=3 SV=1;tr|A0A8S9DFI5|A0A8S9DFI5_9PEZI Uncharacterized protein OS=Colletotrichum fructicola OX=690256 GN=CGMCC3_g2436 PE=4 SV=1;tr|A0A7J6JMP9|A0A7J	3	2	2	2	5.7	43.221	8916.6	Quantified
155	L2G1J1	Peroxidase	CGGC5_7466		tr|L2G1J1|L2G1J1_COLFN;tr|A0A8S9CMJ9|A0A8S9CMJ9_9PEZI	tr|L2G1J1|L2G1J1_COLFN Peroxidase OS=Colletotrichum fructicola (strain Nara gc5) OX=1213859 GN=CGGC5_7466 PE=3 SV=1;tr|A0A8S9CMJ9|A0A8S9CMJ9_9PEZI Uncharacterized protein OS=Colletotrichum fructicola OX=690256 GN=CGMCC3_g12501 PE=4 SV=1	2	5	5	5	9.6	58.29	8837.7	Quantified
156	L2GC81	Chloroperoxidase-like protein	CGGC5_4361		tr|L2GC81|L2GC81_COLFN;tr|A0A8S9DB44|A0A8S9DB44_9PEZI	tr|L2GC81|L2GC81_COLFN Chloroperoxidase-like protein OS=Colletotrichum fructicola (strain Nara gc5) OX=1213859 GN=CGGC5_4361 PE=3 SV=1;tr|A0A8S9DB44|A0A8S9DB44_9PEZI Uncharacterized protein OS=Colletotrichum fructicola OX=690256 GN=CGMCC3_g4499 PE=4 SV=1	2	8	8	8	31.5	25.663	6419100	Quantified
157	L2FQN5	Covalently-linked cell wall protein	CGGC5_10755		tr|L2FQN5|L2FQN5_COLFN;tr|A0A8S9DBX0|A0A8S9DBX0_9PEZI;tr|A0A7J6JDF8|A0A7J6JDF8_COLFN	tr|L2FQN5|L2FQN5_COLFN Covalently-linked cell wall protein OS=Colletotrichum fructicola (strain Nara gc5) OX=1213859 GN=CGGC5_10755 PE=4 SV=1;tr|A0A8S9DBX0|A0A8S9DBX0_9PEZI Uncharacterized protein OS=Colletotrichum fructicola OX=690256 GN=CGMCC3_g4416 PE=4	3	1	1	1	5.6	19.261	273400	Quantified	Cell wall protein
158	A0A7J6JGS1	Cell wall protein phiA	phiA		tr|A0A7J6JGS1|A0A7J6JGS1_COLFN;tr|A0A8S9CQG3|A0A8S9CQG3_9PEZI;tr|L2FQN6|L2FQN6_COLFN	tr|A0A7J6JGS1|A0A7J6JGS1_COLFN Cell wall protein phiA OS=Colletotrichum fructicola (strain Nara gc5) OX=1213859 GN=phiA PE=4 SV=1;tr|A0A8S9CQG3|A0A8S9CQG3_9PEZI Uncharacterized protein OS=Colletotrichum fructicola OX=690256 GN=CGMCC3_g11235 PE=4 SV=1;tr|L2	3	5	5	5	32.7	20.586	24612000	Quantified
159	L2GD23	Cell wall protein	CGGC5_4503		tr|L2GD23|L2GD23_COLFN;tr|A0A8S9DIG4|A0A8S9DIG4_9PEZI;tr|A0A7J6JQD0|A0A7J6JQD0_COLFN	tr|L2GD23|L2GD23_COLFN Cell wall protein OS=Colletotrichum fructicola (strain Nara gc5) OX=1213859 GN=CGGC5_4503 PE=4 SV=1;tr|A0A8S9DIG4|A0A8S9DIG4_9PEZI Uncharacterized protein OS=Colletotrichum fructicola OX=690256 GN=CGMCC3_g2273 PE=4 SV=1;tr|A0A7J6JQD0	3	4	4	4	10.9	38.345	53190	Quantified
160	L2FFV3	Gpi-anchored cell wall protein ecm33	ecm33		tr|L2FFV3|L2FFV3_COLFN;tr|A0A8S9D657|A0A8S9D657_9PEZI	tr|L2FFV3|L2FFV3_COLFN Gpi-anchored cell wall organization protein ecm33 OS=Colletotrichum fructicola (strain Nara gc5) OX=1213859 GN=ecm33 PE=4 SV=1;tr|A0A8S9D657|A0A8S9D657_9PEZI Uncharacterized protein OS=Colletotrichum fructicola OX=690256 GN=CGMCC3_g4	2	7	7	7	25.4	40.927	3145700	Quantified
161	L2FDE3	Gpi anchored cell wall protein	CGGC5_14581		tr|L2FDE3|L2FDE3_COLFN;tr|A0A8S9DDA6|A0A8S9DDA6_9PEZI	tr|L2FDE3|L2FDE3_COLFN Gpi anchored cell wall protein OS=Colletotrichum fructicola (strain Nara gc5) OX=1213859 GN=CGGC5_14581 PE=4 SV=1;tr|A0A8S9DDA6|A0A8S9DDA6_9PEZI Uncharacterized protein OS=Colletotrichum fructicola OX=690256 GN=CGMCC3_g3964 PE=4 SV=1	2	1	1	1	6.1	21.888	2943.3	Quantified
162	L2FDJ0	Chitin deacetylase	CGGC5_2276		tr|L2FDJ0|L2FDJ0_COLFN;tr|A0A8S9C9H7|A0A8S9C9H7_9PEZI;tr|A0A7J6ILZ1|A0A7J6ILZ1_COLFN	tr|L2FDJ0|L2FDJ0_COLFN Chitin deacetylase OS=Colletotrichum fructicola (strain Nara gc5) OX=1213859 GN=CGGC5_2276 PE=4 SV=1;tr|A0A8S9C9H7|A0A8S9C9H7_9PEZI Uncharacterized protein OS=Colletotrichum fructicola OX=690256 GN=CGMCC3_g16058 PE=4 SV=1;tr|A0A7J6IL	3	1	1	1	4.7	24.76	4910.1	Quantified	Chitin deacetylase
163	A0A8S9DA43	Chitin deacetylase	CGMCC3_g3969		tr|A0A8S9DA43|A0A8S9DA43_9PEZI;tr|A0A7J6IVU8|A0A7J6IVU8_COLFN	tr|A0A8S9DA43|A0A8S9DA43_9PEZI Uncharacterized protein OS=Colletotrichum fructicola OX=690256 GN=CGMCC3_g3969 PE=4 SV=1;tr|A0A7J6IVU8|A0A7J6IVU8_COLFN Chitin deacetylase OS=Colletotrichum fructicola (strain Nara gc5) OX=1213859 GN=CGGC5_v012123 PE=4 SV=1	2	1	1	1	1.6	80.009	1149.9	Quantified
164	L2FHG9	Chitin deacetylase	CGGC5_13605		tr|L2FHG9|L2FHG9_COLFN;tr|A0A8S9DHZ4|A0A8S9DHZ4_9PEZI;tr|A0A7J6JMN5|A0A7J6JMN5_COLFN	tr|L2FHG9|L2FHG9_COLFN Chitin deacetylase OS=Colletotrichum fructicola (strain Nara gc5) OX=1213859 GN=CGGC5_13605 PE=4 SV=1;tr|A0A8S9DHZ4|A0A8S9DHZ4_9PEZI Uncharacterized protein OS=Colletotrichum fructicola OX=690256 GN=CGMCC3_g2389 PE=4 SV=1;tr|A0A7J6JM	3	3	3	3	10.1	41.442	26025	Quantified
165	L2GJ56	Chitin deacetylase	CGGC5_15237		tr|L2GJ56|L2GJ56_COLFN;tr|A0A8S9C840|A0A8S9C840_9PEZI	tr|L2GJ56|L2GJ56_COLFN Chitin deacetylase OS=Colletotrichum fructicola (strain Nara gc5) OX=1213859 GN=CGGC5_15237 PE=4 SV=1;tr|A0A8S9C840|A0A8S9C840_9PEZI Uncharacterized protein OS=Colletotrichum fructicola OX=690256 GN=CGMCC3_g16900 PE=4 SV=1	2	4	4	4	11.5	42.575	374010	Quantified
166	A0A8S9CZ39	Chitin deacetylase	CGMCC3_g8416		tr|A0A8S9CZ39|A0A8S9CZ39_9PEZI;tr|A0A7J6J5H2|A0A7J6J5H2_COLFN;tr|L2G6Q6|L2G6Q6_COLFN	tr|A0A8S9CZ39|A0A8S9CZ39_9PEZI Uncharacterized protein OS=Colletotrichum fructicola OX=690256 GN=CGMCC3_g8416 PE=4 SV=1;tr|A0A7J6J5H2|A0A7J6J5H2_COLFN Chitin deacetylase OS=Colletotrichum fructicola (strain Nara gc5) OX=1213859 GN=CGGC5_v007370 PE=4 SV=1;t	3	8	8	8	13.7	85.32	513930	Quantified
167	L2G5I6	Chitinase	CGGC5_6263		tr|L2G5I6|L2G5I6_COLFN;tr|A0A8S9CC61|A0A8S9CC61_9PEZI;tr|A0A7J6IMW9|A0A7J6IMW9_COLFN;tr|L2G8G8|L2G8G8_COLFN;tr|A0A8S9CQR7|A0A8S9CQR7_9PEZI;tr|A0A7J6JQ20|A0A7J6JQ20_COLFN	tr|L2G5I6|L2G5I6_COLFN Chitinase OS=Colletotrichum fructicola (strain Nara gc5) OX=1213859 GN=CGGC5_6263 PE=3 SV=1;tr|A0A8S9CC61|A0A8S9CC61_9PEZI Endochitinase 1 OS=Colletotrichum fructicola OX=690256 GN=CGMCC3_g16097 PE=4 SV=1;tr|A0A7J6IMW9|A0A7J6IMW9_COL	6	1	1	1	2.4	47.204	9000.4	Quantified	Chitinase
168	L2G3U9	Chitinase	CGGC5_6834		tr|L2G3U9|L2G3U9_COLFN;tr|A0A8S9DJY4|A0A8S9DJY4_9PEZI;tr|A0A7J6J681|A0A7J6J681_COLFN	tr|L2G3U9|L2G3U9_COLFN Chitinase OS=Colletotrichum fructicola (strain Nara gc5) OX=1213859 GN=CGGC5_6834 PE=3 SV=1;tr|A0A8S9DJY4|A0A8S9DJY4_9PEZI Uncharacterized protein OS=Colletotrichum fructicola OX=690256 GN=CGMCC3_g1656 PE=4 SV=1;tr|A0A7J6J681|A0A7J6J	3	9	9	9	26.8	39.325	287430	Quantified
169	L2G320	Chitinase	CTS2-1		tr|L2G320|L2G320_COLFN;tr|A0A8S9CPZ6|A0A8S9CPZ6_9PEZI	tr|L2G320|L2G320_COLFN Chitinase OS=Colletotrichum fructicola (strain Nara gc5) OX=1213859 GN=CTS2-1 PE=4 SV=1;tr|A0A8S9CPZ6|A0A8S9CPZ6_9PEZI Uncharacterized protein OS=Colletotrichum fructicola OX=690256 GN=CGMCC3_g11539 PE=4 SV=1	2	1	1	1	3.6	46.717	1363.1	Quantified
170	L2FWB5	SnoaL-like domain-containing protein	CGGC5_9163		tr|L2FWB5|L2FWB5_COLFN;tr|A0A8S9CBQ9|A0A8S9CBQ9_9PEZI	tr|L2FWB5|L2FWB5_COLFN SnoaL-like domain-containing protein OS=Colletotrichum fructicola (strain Nara gc5) OX=1213859 GN=CGGC5_9163 PE=4 SV=1;tr|A0A8S9CBQ9|A0A8S9CBQ9_9PEZI Uncharacterized protein OS=Colletotrichum fructicola OX=690256 GN=CGMCC3_g15115 PE=	2	2	2	2	15.4	19.055	33108	Quantified	SnoaL-like domain-containing protein
171	L2FEK3	SnoaL-like domain-containing protein	CGGC5_13909		tr|L2FEK3|L2FEK3_COLFN;tr|A0A8S9CMN4|A0A8S9CMN4_9PEZI	tr|L2FEK3|L2FEK3_COLFN SnoaL-like domain-containing protein OS=Colletotrichum fructicola (strain Nara gc5) OX=1213859 GN=CGGC5_13909 PE=4 SV=1;tr|A0A8S9CMN4|A0A8S9CMN4_9PEZI Uncharacterized protein OS=Colletotrichum fructicola OX=690256 GN=CGMCC3_g12252 PE	2	1	1	1	7	20.172	8411	Quantified
172	L2FR83	Hce2 domain-containing protein	CGGC5_10852		tr|L2FR83|L2FR83_COLFN;tr|A0A8S9DLY8|A0A8S9DLY8_9PEZI;tr|A0A7J6IZS7|A0A7J6IZS7_COLFN	tr|L2FR83|L2FR83_COLFN Hce2 domain-containing protein OS=Colletotrichum fructicola (strain Nara gc5) OX=1213859 GN=CGGC5_10852 PE=4 SV=1;tr|A0A8S9DLY8|A0A8S9DLY8_9PEZI Uncharacterized protein OS=Colletotrichum fructicola OX=690256 GN=CGMCC3_g1191 PE=4 SV=1	3	3	3	3	10.2	37.953	16373	Quantified	Hce2 domain-containing protein
173	L2FP60	Hce2 domain-containing protein	CGGC5_11198		tr|L2FP60|L2FP60_COLFN;tr|A0A8S9CN62|A0A8S9CN62_9PEZI	tr|L2FP60|L2FP60_COLFN Hce2 domain-containing protein OS=Colletotrichum fructicola (strain Nara gc5) OX=1213859 GN=CGGC5_11198 PE=4 SV=1;tr|A0A8S9CN62|A0A8S9CN62_9PEZI Uncharacterized protein OS=Colletotrichum fructicola OX=690256 GN=CGMCC3_g12708 PE=4 SV=	2	5	5	5	24.9	21.256	408490	Quantified
174	L2G828	Scp-like extracellular protein	CGGC5_5922		tr|L2G828|L2G828_COLFN;tr|A0A8S9CML5|A0A8S9CML5_9PEZI;tr|A0A7J6IX90|A0A7J6IX90_COLFN	tr|L2G828|L2G828_COLFN Scp-like extracellular protein OS=Colletotrichum fructicola (strain Nara gc5) OX=1213859 GN=CGGC5_5922 PE=4 SV=1;tr|A0A8S9CML5|A0A8S9CML5_9PEZI Uncharacterized protein OS=Colletotrichum fructicola OX=690256 GN=CGMCC3_g11775 PE=4 SV=1	3	1	1	1	3.4	30.628	26716	Quantified	Scp-like extracellular protein
175	L2G3X9	Scp-like extracellular protein	CGGC5_7250		tr|L2G3X9|L2G3X9_COLFN;tr|A0A8S9CPU0|A0A8S9CPU0_9PEZI;tr|A0A7J6J549|A0A7J6J549_COLFN	tr|L2G3X9|L2G3X9_COLFN Scp-like extracellular protein (Fragment) OS=Colletotrichum fructicola (strain Nara gc5) OX=1213859 GN=CGGC5_7250 PE=4 SV=1;tr|A0A8S9CPU0|A0A8S9CPU0_9PEZI Uncharacterized protein OS=Colletotrichum fructicola OX=690256 GN=CGMCC3_g1151	3	1	1	1	14.8	13.123	140860	Quantified
176	L2FQZ0	Ribonuclease T(1) CfRibo1	CGGC5_10641		tr|L2FQZ0|L2FQZ0_COLFN;tr|A0A8S9DDG7|A0A8S9DDG7_9PEZI;tr|A0A7J6IP08|A0A7J6IP08_COLFN	tr|L2FQZ0|L2FQZ0_COLFN Ribonuclease T(1) (Fragment) OS=Colletotrichum fructicola (strain Nara gc5) OX=1213859 GN=CGGC5_10641 PE=4 SV=1;tr|A0A8S9DDG7|A0A8S9DDG7_9PEZI Uncharacterized protein OS=Colletotrichum fructicola OX=690256 GN=CGMCC3_g3940 PE=4 SV=1;t	3	1	1	1	12.3	13.608	50199	Quantified	Ribonuclease
177	L2G2G8	Ribonuclease T(1) CfRibo2	RNF1-1		tr|L2G2G8|L2G2G8_COLFN;tr|A0A8S9C9P1|A0A8S9C9P1_9PEZI	tr|L2G2G8|L2G2G8_COLFN Ribonuclease T(1) OS=Colletotrichum fructicola (strain Nara gc5) OX=1213859 GN=RNF1-1 PE=4 SV=1;tr|A0A8S9C9P1|A0A8S9C9P1_9PEZI Uncharacterized protein OS=Colletotrichum fructicola OX=690256 GN=CGMCC3_g16936 PE=4 SV=1	2	3	3	3	64.3	13.188	1123500	Quantified
178	A0A7J6IY50	NPP1-domain-containing protein	CGGC5_v009657		tr|A0A7J6IY50|A0A7J6IY50_COLFN;tr|A0A8S9CML7|A0A8S9CML7_9PEZI;tr|L2FEW4|L2FEW4_COLFN	tr|A0A7J6IY50|A0A7J6IY50_COLFN NPP1-domain-containing protein OS=Colletotrichum fructicola (strain Nara gc5) OX=1213859 GN=CGGC5_v009657 PE=3 SV=1;tr|A0A8S9CML7|A0A8S9CML7_9PEZI Uncharacterized protein OS=Colletotrichum fructicola OX=690256 GN=CGMCC3_g1215	3	1	1	1	5.4	24.903	19138	Quantified	NPP1-domain-containing protein
