# Supplementary material for: Colletotrichum fructicola co-opts cytotoxic ribonucleases that antagonize host competitive microorganisms to promote infection
Source: mBio. 2024 Jul 2;15(8):e01053-24. doi: 10.1128/mbio.01053-24 (PMC11323725; doi:10.1128/mbio.01053-24)
Supplement: Table S2 — Primers used in this study. [file mbio.01053-24-s0003.xlsx]

## Sheet: Sheet1
Table S2. Primers used in this study
Primer	Sequence	Purpose
pCAMBIA1300-CfRibo1-F	CGGGGGACGAGCTCggtaccATGGTCAGCCTCAAATCC	Transient expression in N. benthamiana
pCAMBIA1300-CfRibo1-R	TGGTCTTTGTAGTCgtcgacAGCGGTAAGGGCAAGCAG
pCAMBIA1300-CfRibo1ΔSP-F	CGGGGGACGAGCTCggtaccATGAACCCCATCGCCCTCGAA
pCAMBIA1300-CfRibo2-F	CGGGGGACGAGCTCggtaccATGCAGCTCCCCGTCGTC
pCAMBIA1300-CfRibo2-R	TGGTCTTTGTAGTCgtcgacAGAAGTGCCAGAGCAGCC
pCAMBIA1300-CfRibo2ΔSP-F	CGGGGGACGAGCTCggtaccATGGCCATCGAGAAGCGCTCC
qRT-CfRibo1-F	CTATGCCAACAACCAGCAG
qRT-CfRibo1-R	AGACGAGATGATGGGGAAC
qRT-CfRibo2-F	CCCACCGCTACAACAACTAC
qRT-CfRibo2-R	TAAGAAGTGCCAGAGCAGCC
qRT-CfActin-F	ATCAACCCCAAGTCCAACAG
qRT-CfActin-R	CGATTTCACGCTCGGCAGT
qRT-PbrTubulin-F	TGGGCTTTGCTCCTCTTAC
qRT-PbrTubulin-R	CCTTCGTGCTCATCTTACC
qRT-NbPR1-F	CCGCCTTCCCTCAACTCAAC
qRT-NbPR1-R	GCACAACCAAGACGTACTGAG
qRT-NbCYP71D20-F	AAGGTCCACCGCACCATGTCCTTAGAG
qRT-NbCYP71D20-R	AAGAATTCCTTGCCCCTTGAGTACTTGC
NbActin-F	TGGTCGTACCACCGGTATTGTGTT
NbActin-R	TCACTTGCCCATCAGGAAGCTCAT
pSuc2-CfRibo1-F	GAATTTTAATTAAGAATTCATGGTCAGCCTCAAATCC	Yeast signal sequence trap
pSuc2-CfRibo1-R	CTATAGGGAGAACCTCGAGGGCGGCGGCGAGGACGGC
pSuc2-CfRibo2-F	GAATTTTAATTAAGAATTCATGCAGCTCCCCGTCGTC
pSuc2-CfRibo2-R	CTATAGGGAGAACCTCGAGCGCGGGGACGGCCGAGAC
pCold-CfRibo1-F	ATCGAAGGTAGGCATATGAACCCCATCGCCCTCGAAAAG	Protein expression in E. coli
pCold-CfRibo1-R	AAGCTTGAATTCGGATCCTTAAGCGGTAAGGGCAAGCAG
pCold-CfRibo2-F	ATCGAAGGTAGGCATATGGCCATCGAGAAGCGCTCC
pCold-CfRibo2-R	AAGCTTGAATTCGGATCCCTAAGAAGTGCCAGAGCAGCC
CfRibo1-1F	GTGAGCTCGGTACCGGATCCTGTGGCTTTGATTTGCTGA	Transformants generation
CfRibo1-2R	ACTAGCTCCAGCCAAGCCGTTGCTGTAACGGATTTGAGA
CfRibo1-3F	AGATGCCGACCGCGGGTTAGGGAGTAATAATGGTGGC
CfRibo1-4R	TGAGTAAGGTTACCGAATTCCGTTGATGTCAAGCGTTG
CfRibo1-ORF-F	GCCTCTATGCCAACAACCAG
CfRibo1-ORF-R	GAGACAGCACAGGCAGTAGGAC
CfRibo2-1F	GTGAGCTCGGTACCGGATCCCCTCCAGTGCGGGGATTCG
CfRibo2-2R	ACTAGCTCCAGCCAAGCCCGTCTTTATACACGAATTC
CfRibo2-3F	AGATGCCGACCGCGGGTTATGGACGCTTGCTGCGTCG
CfRibo2-4R	TGAGTAAGGTTACCGAATTCTTCAAACATGAGATCTCGC
CfRibo2-ORF-F	CGGCAGCACCACATACTCCA
CfRibo2-ORF-R	TGCCAGAGCAGCCGACGAA
NEO-ORF-F	TCGGCTATGACTGGGCACAACA
NEO-ORF-R	GAGCGGCGATACCGTAAAGCAC
HPH-ORF-F	TTCCTCCCTTTATTTCAGATTCAA
HPH-ORF-R	ATGTTGGCGACCTCGTATTGG
